# Supplementary material for: 2-Chloro-N-(3-methyl­benzo­yl)benzene­sulfonamide
Source: Acta Crystallogr Sect E Struct Rep Online. 2010 May 8;66(Pt 6):o1292. doi: 10.1107/S1600536810016235 (PMC2979524; doi:10.1107/S1600536810016235)
Supplement: Supplementary file 2 [file e-66-o1292-Isup2.hkl]

# 
# h,k,l, Fc-squared, Fo-squared, sigma(Fo-squared) and status flag 
# 
data_I
_shelx_title ' DAS51 PBCA' 
_shelx_refln_list_code          4 
_shelx_F_calc_maximum      234.73 
_exptl_crystal_F_000      1280.00 
_reflns_d_resolution_high  0.8001 
 
loop_ 
 _symmetry_equiv_pos_as_xyz 
 'x, y, z' 
 '-x+1/2, -y, z+1/2' 
 'x+1/2, -y+1/2, -z' 
 '-x, y+1/2, -z+1/2' 
 '-x, -y, -z' 
 'x-1/2, y, -z-1/2' 
 '-x-1/2, y-1/2, z' 
 'x, -y-1/2, z-1/2' 
 
_cell_length_a    12.4487 
_cell_length_b    13.4619 
_cell_length_c    17.4550 
_cell_angle_alpha  90.000 
_cell_angle_beta   90.000 
_cell_angle_gamma  90.000 
 
_shelx_F_squared_multiplier     1.000 
 
loop_ 
 _refln_index_h 
 _refln_index_k 
 _refln_index_l 
 _refln_F_squared_calc 
 _refln_F_squared_meas 
 _refln_F_squared_sigma 
 _refln_observed_status 
   2   0   0    22244.96    19382.72     91.63 o 
   4   0   0    12937.96    13100.25     23.14 o 
   6   0   0      249.99      334.42      4.86 o 
   8   0   0       13.97        8.66      4.03 o 
  10   0   0     2657.08     2542.03     15.64 o 
  12   0   0       37.57       16.74      6.89 o 
  14   0   0     1848.35     1833.91     16.77 o 
   2   1   0      294.60      305.33      2.61 o 
   4   1   0     2744.80     2490.53     20.69 o 
   6   1   0      337.97      377.89      2.19 o 
   8   1   0      193.88      126.75      4.05 o 
  10   1   0     1833.17     1902.90     14.82 o 
  12   1   0        0.21       -6.86      6.86 o 
  14   1   0      422.39      421.13      6.96 o 
   2   2   0     4695.12     4767.28     22.19 o 
   4   2   0     2038.10     1849.83     16.32 o 
   6   2   0     2811.79     3105.77     23.18 o 
   8   2   0       11.49        6.02      3.10 o 
  10   2   0      132.82      135.41      9.97 o 
  12   2   0      377.77      360.77      6.11 o 
  14   2   0        9.67       10.53      6.90 o 
   2   3   0     1328.43     1507.14      8.72 o 
   4   3   0     2196.30     2132.34     16.82 o 
   6   3   0     2802.27     3100.70     13.58 o 
   8   3   0     2478.94     2502.71     15.29 o 
  10   3   0      472.80      435.48      5.77 o 
  12   3   0      286.58      247.37      8.93 o 
  14   3   0       10.07        9.16      7.09 o 
   0   4   0    55096.06    56479.32    246.11 o 
   2   4   0     3198.17     3245.71     15.40 o 
   4   4   0    12508.84    12955.15     17.94 o 
   6   4   0      862.59      915.12      6.79 o 
   8   4   0     1433.71     1398.76     24.27 o 
  10   4   0     4081.86     4204.07     22.12 o 
  12   4   0       84.59       80.49      8.62 o 
  14   4   0      500.78      564.84     12.21 o 
   2   5   0     2664.72     2765.15      5.86 o 
   4   5   0    24103.46    25074.86    163.36 o 
   6   5   0     3576.48     3764.71      8.96 o 
   8   5   0      345.02      325.78      5.37 o 
  10   5   0      685.76      723.27     11.14 o 
  12   5   0       90.67      104.65      7.92 o 
  14   5   0        0.90        7.39      6.93 o 
   0   6   0     1500.46     1496.93      3.59 o 
   2   6   0     7608.47     8344.27     31.30 o 
   4   6   0     3798.75     3820.36      9.43 o 
   6   6   0     3363.46     3334.79     15.32 o 
   8   6   0       31.69       19.55      3.81 o 
  10   6   0     3698.07     3723.45     21.73 o 
  12   6   0      180.42      164.99      8.74 o 
  14   6   0      171.99      179.98      9.32 o 
   2   7   0      538.49      418.15      2.44 o 
   4   7   0     1154.63     1015.90     10.71 o 
   6   7   0      341.29      352.14      3.37 o 
   8   7   0        1.83       -1.03      3.80 o 
  10   7   0      993.46      970.23     12.59 o 
  12   7   0      497.51      453.77     11.07 o 
  14   7   0        1.48        4.92      7.82 o 
   0   8   0     2660.76     2388.31     12.75 o 
   2   8   0     1960.84     2052.55      8.64 o 
   4   8   0      303.48      333.15      5.60 o 
   6   8   0     1561.74     1525.53      9.97 o 
   8   8   0      779.11      783.12     17.43 o 
  10   8   0       20.98       22.74      7.68 o 
  12   8   0        4.67        3.98      8.69 o 
   2   9   0      296.41      310.98      8.33 o 
   4   9   0      236.00      197.93      3.37 o 
   6   9   0      196.14      174.35      4.51 o 
   8   9   0      179.72      234.11     11.62 o 
  10   9   0       15.53        2.63      4.92 o 
  12   9   0      702.81      715.20     13.04 o 
   0  10   0     3157.08     2950.42     19.26 o 
   2  10   0      913.31      924.18     16.90 o 
   4  10   0     1135.33     1065.59     12.49 o 
   6  10   0      424.13      418.65      6.04 o 
   8  10   0      323.22      318.41      6.14 o 
  10  10   0      416.33      458.11      7.45 o 
  12  10   0        3.00        8.89      9.32 o 
   2  11   0     3320.49     3283.99     15.20 o 
   4  11   0        0.89        2.93      6.38 o 
   6  11   0      154.36      124.08      7.98 o 
   8  11   0        0.03        1.07      5.95 o 
  10  11   0      106.81       95.58      5.77 o 
   0  12   0     1181.32     1145.75     14.91 o 
   2  12   0       96.59       94.33      5.71 o 
   4  12   0       22.33        8.23      7.00 o 
   6  12   0      864.84      895.82     13.55 o 
   8  12   0      971.78      936.42     13.02 o 
  10  12   0      278.97      256.38     10.39 o 
   2  13   0      759.74      775.79     23.27 o 
   4  13   0       11.38       10.70      6.95 o 
   6  13   0        0.61       -0.48      8.04 o 
   8  13   0       19.33       11.95      7.86 o 
   0  14   0       66.45       66.69      8.30 o 
   2  14   0      103.87      124.55     12.09 o 
   4  14   0      285.44      243.62      9.95 o 
   6  14   0        4.89        6.04      8.60 o 
   8  14   0       39.61       30.59      8.23 o 
   2  15   0        2.55        8.37      9.36 o 
   4  15   0        0.83       -0.84      8.68 o 
   6  15   0      153.17      164.29     11.76 o 
   0  16   0      192.47      225.11     11.78 o 
   2  16   0      396.95      417.35     12.87 o 
   4  16   0       14.04       -2.17     10.06 o 
   2   1   1      809.27      934.36      5.80 o 
   3   1   1      644.42      755.88      6.26 o 
   4   1   1     2871.13     3110.05     12.72 o 
   5   1   1     1666.05     1764.21     10.17 o 
   6   1   1      780.18      738.56      2.97 o 
   7   1   1      296.54      276.55      2.78 o 
   8   1   1       71.92       67.64      3.04 o 
   9   1   1     1474.09     1453.20     18.21 o 
  10   1   1      417.99      445.79      4.10 o 
  11   1   1      129.78      136.19      3.37 o 
  12   1   1      123.02      110.59      4.06 o 
  13   1   1      415.73      421.86      5.74 o 
  14   1   1       40.38       49.44      4.39 o 
  15   1   1      146.30      150.83      6.32 o 
   0   2   1      118.27      100.72      1.19 o 
   1   2   1     2799.36     2958.27     15.24 o 
   2   2   1    13688.59    13413.26     46.06 o 
   3   2   1    17015.14    16626.12     47.83 o 
   4   2   1      149.65      153.42      2.36 o 
   5   2   1     5123.32     4820.58     23.04 o 
   6   2   1      126.39      114.67      2.51 o 
   7   2   1     1350.87     1480.96      9.01 o 
   8   2   1     3009.62     3346.16     22.80 o 
   9   2   1     2835.56     2693.19     10.02 o 
  10   2   1     1448.49     1417.82     27.38 o 
  11   2   1      251.40      222.63      4.36 o 
  12   2   1      185.79      192.33      4.93 o 
  13   2   1      121.50      107.80      4.46 o 
  14   2   1       61.21       70.32      4.82 o 
  15   2   1       55.40       61.37      6.22 o 
   1   3   1     6972.51     7147.17     18.09 o 
   2   3   1    11244.87    11408.12     56.74 o 
   3   3   1     7539.84     7787.73     21.38 o 
   4   3   1     2396.21     2526.49     15.85 o 
   5   3   1     1980.25     2005.92     14.02 o 
   6   3   1       39.87       39.17      1.06 o 
   7   3   1        3.96        3.06      1.39 o 
   8   3   1        2.45        0.61      1.79 o 
   9   3   1     1692.65     1654.97     19.96 o 
  10   3   1       13.07        8.70      3.35 o 
  11   3   1      193.21      189.58      5.12 o 
  12   3   1     1438.67     1411.10     16.00 o 
  13   3   1      580.19      585.66      9.85 o 
  14   3   1       14.40       21.06      5.58 o 
  15   3   1      150.05      175.40      8.62 o 
   0   4   1      323.98      325.62      1.26 o 
   1   4   1     4482.41     4648.87     13.08 o 
   2   4   1     1858.50     1847.36      8.09 o 
   3   4   1     2988.02     3159.67     11.39 o 
   4   4   1     2191.28     2347.43      8.41 o 
   5   4   1     1745.14     1677.34      6.32 o 
   6   4   1      312.24      332.96      2.05 o 
   7   4   1      172.57      154.44      2.34 o 
   8   4   1      297.17      285.13      3.59 o 
   9   4   1      145.99      124.93      2.92 o 
  10   4   1       22.70       34.20      6.71 o 
  11   4   1       14.25        7.49      4.66 o 
  12   4   1        4.98        5.49     10.84 o 
  13   4   1       22.63       37.48      8.65 o 
  14   4   1       60.49       54.67      5.88 o 
  15   4   1       50.59       47.54      5.18 o 
   1   5   1     3606.35     3726.00      7.35 o 
   2   5   1      617.17      648.98      1.79 o 
   3   5   1       11.47       10.25      1.16 o 
   4   5   1      143.81      211.67      1.83 o 
   5   5   1     2243.21     2394.51      7.32 o 
   6   5   1      608.40      644.40      5.21 o 
   7   5   1     2759.30     2735.68     10.54 o 
   8   5   1      145.58      146.27      3.01 o 
   9   5   1      297.24      308.00      6.91 o 
  10   5   1       23.07       23.85      5.38 o 
  11   5   1        0.00        3.64      5.55 o 
  12   5   1        0.01       -0.57      5.04 o 
  13   5   1       31.45       48.91      5.32 o 
  14   5   1       10.38       18.87      5.93 o 
   0   6   1     6925.56     7639.46     12.23 o 
   1   6   1     1846.26     1991.46     11.13 o 
   2   6   1      128.55      195.17      1.87 o 
   3   6   1     7180.19     7496.06     15.52 o 
   4   6   1        2.32       10.03      1.33 o 
   5   6   1     2680.08     2723.99      9.53 o 
   6   6   1      262.27      249.70      5.01 o 
   7   6   1      406.16      367.18      3.03 o 
   8   6   1      429.79      411.40      3.98 o 
   9   6   1       54.61       67.04      3.10 o 
  10   6   1      605.86      617.50     13.34 o 
  11   6   1      434.35      423.20      7.44 o 
  12   6   1        4.64        2.62      5.07 o 
  13   6   1      174.26      160.37      6.28 o 
  14   6   1       44.14       51.27      6.51 o 
   1   7   1     5733.60     5662.76     16.00 o 
   2   7   1      732.80      776.59      3.68 o 
   3   7   1      554.25      532.63      4.36 o 
   4   7   1        3.18        1.16      1.07 o 
   5   7   1      787.24      788.36      5.08 o 
   6   7   1       19.78       20.40      2.80 o 
   7   7   1        9.18        9.86      2.25 o 
   8   7   1      430.89      387.52      3.46 o 
   9   7   1      840.47      814.90      9.16 o 
  10   7   1      455.62      477.52     11.36 o 
  11   7   1      191.13      195.41      6.45 o 
  12   7   1      206.92      219.62     12.68 o 
  13   7   1      196.36      219.80      8.63 o 
  14   7   1       24.02       33.55      6.55 o 
   0   8   1      543.60      505.78      7.90 o 
   1   8   1     1022.66      968.67      7.18 o 
   2   8   1        3.35        1.51      1.43 o 
   3   8   1      911.76      964.96      6.06 o 
   4   8   1      213.87      197.60      2.27 o 
   5   8   1       25.52       10.52      1.94 o 
   6   8   1        6.96        0.73      2.05 o 
   7   8   1        0.08       -2.24      2.24 o 
   8   8   1      170.33      161.46      2.96 o 
   9   8   1        9.25       14.20      3.05 o 
  10   8   1        0.19       -1.60      3.81 o 
  11   8   1        7.77        4.66      5.83 o 
  12   8   1      116.79      105.58      6.59 o 
  13   8   1      146.49      135.41      6.63 o 
   1   9   1      353.64      327.91      3.77 o 
   2   9   1        4.32        0.47      2.89 o 
   3   9   1      637.11      636.45      4.21 o 
   4   9   1      388.42      355.63      4.06 o 
   5   9   1      187.23      188.75      3.19 o 
   6   9   1      163.05      161.22      3.13 o 
   7   9   1     1319.06     1345.62     11.99 o 
   8   9   1       47.78       38.63      3.10 o 
   9   9   1        2.64        3.85      3.29 o 
  10   9   1        5.25       -0.36      4.27 o 
  11   9   1       84.66       86.43      5.64 o 
  12   9   1       50.14       59.05      9.14 o 
  13   9   1        0.20        9.08      6.20 o 
   0  10   1      800.55      762.63     10.21 o 
   1  10   1     1239.01     1287.81     16.56 o 
   2  10   1     2732.90     2590.99     10.47 o 
   3  10   1     1275.21     1314.35      7.76 o 
   4  10   1      281.50      270.05      5.59 o 
   5  10   1       50.33       35.69      4.41 o 
   6  10   1       90.11       90.62      3.80 o 
   7  10   1      226.25      206.19      3.33 o 
   8  10   1      265.26      259.71      4.11 o 
   9  10   1        0.00       -3.24      3.24 o 
  10  10   1      169.69      171.99      5.08 o 
  11  10   1      491.70      511.56      8.10 o 
  12  10   1       31.01       34.14      6.56 o 
   1  11   1     2903.12     2881.34     18.30 o 
   2  11   1      236.06      245.12      5.79 o 
   3  11   1      438.44      413.48      5.72 o 
   4  11   1      206.28      183.90      7.70 o 
   5  11   1      111.10       74.06      5.01 o 
   6  11   1       20.40       13.68      4.71 o 
   7  11   1        1.28        4.96      3.60 o 
   8  11   1        4.36        0.53      4.52 o 
   9  11   1      307.56      312.92      5.36 o 
  10  11   1      195.70      188.39      4.56 o 
  11  11   1       84.93       94.19      9.33 o 
   0  12   1      294.67      277.78      7.43 o 
   1  12   1      151.61      178.15      5.68 o 
   2  12   1       17.88        4.91      4.04 o 
   3  12   1      128.11      124.26      6.08 o 
   4  12   1      207.70      180.24      5.63 o 
   5  12   1        5.30       -4.26      5.07 o 
   6  12   1       10.55       10.05      4.82 o 
   7  12   1       14.51       16.00      4.07 o 
   8  12   1        2.32        3.75      5.15 o 
   9  12   1        0.02        3.72      5.33 o 
  10  12   1        6.82       -2.45      5.13 o 
   1  13   1      239.60      231.31      4.71 o 
   2  13   1      241.81      225.13      5.49 o 
   3  13   1      284.22      282.17      5.78 o 
   4  13   1      136.08      120.81      7.59 o 
   5  13   1       99.12       71.02      5.88 o 
   6  13   1        3.83        0.87      6.49 o 
   7  13   1      234.77      233.56      5.61 o 
   8  13   1       76.69       75.02      5.51 o 
   9  13   1        6.14        2.23      7.63 o 
   0  14   1      633.21      641.61      9.24 o 
   1  14   1       76.97       74.27      4.49 o 
   2  14   1      346.08      332.46      6.59 o 
   3  14   1      109.99      117.03      5.28 o 
   4  14   1       35.81       27.50      5.53 o 
   5  14   1       20.77       18.60      6.19 o 
   6  14   1        9.27        0.48      4.84 o 
   7  14   1       12.59       11.28      4.82 o 
   8  14   1      250.60      271.20      6.21 o 
   1  15   1       62.22       57.64      5.51 o 
   2  15   1      138.41      135.86      6.61 o 
   3  15   1       64.26       68.81      5.79 o 
   4  15   1       87.46       82.41      6.97 o 
   5  15   1       27.45       33.42      6.77 o 
   6  15   1       70.64       86.87      5.41 o 
   7  15   1      213.77      267.32      6.70 o 
   0  16   1       62.37       68.89      9.71 o 
   1  16   1      103.16      117.58      9.84 o 
   2  16   1       35.18       44.19      8.56 o 
   3  16   1      182.17      185.27      8.20 o 
   4  16   1       63.99       61.41      7.75 o 
   1   0   2     1411.02     1297.79      4.09 o 
   2   0   2    27565.07    26297.71    108.30 o 
   3   0   2       18.97       36.57      2.60 o 
   4   0   2    25656.82    25347.59     86.79 o 
   5   0   2      178.04      159.24      2.51 o 
   6   0   2      187.03      192.59      5.31 o 
   7   0   2      172.82      156.25      4.52 o 
   8   0   2      190.29      196.46      3.84 o 
   9   0   2       54.23       29.71      5.59 o 
  10   0   2      149.26      133.95      4.50 o 
  11   0   2     2302.04     2378.28     11.43 o 
  12   0   2     1420.51     1440.97     14.17 o 
  13   0   2      954.62     1040.34     13.65 o 
  14   0   2      205.84      214.79      8.43 o 
  15   0   2       21.87       27.76      7.28 o 
   1   1   2    26651.30    26177.07    377.12 o 
   2   1   2    15216.95    15267.66     79.13 o 
   3   1   2    24610.92    24424.11    203.83 o 
   4   1   2    11352.63    11604.92     39.39 o 
   5   1   2        0.90        0.51      0.81 o 
   6   1   2    12028.65    12670.11     24.16 o 
   7   1   2      585.95      481.12      3.29 o 
   8   1   2     2501.87     2475.00     19.75 o 
   9   1   2      267.70      221.45      5.36 o 
  10   1   2      123.11      104.57      3.71 o 
  11   1   2        2.13        7.81      3.60 o 
  12   1   2       58.84       64.15      4.01 o 
  13   1   2      247.87      252.86      7.75 o 
  14   1   2       94.22      114.11     11.84 o 
  15   1   2       80.82       80.36      5.50 o 
   0   2   2    12097.25    12680.37    133.12 o 
   1   2   2       17.10       14.23      0.55 o 
   2   2   2      559.19      521.63      3.74 o 
   3   2   2     6481.73     6462.51     24.85 o 
   4   2   2      695.48      669.06      3.98 o 
   5   2   2      921.88      914.74      3.05 o 
   6   2   2      198.74      192.42      1.41 o 
   7   2   2      154.98      126.29      2.60 o 
   8   2   2      174.23      186.53      3.37 o 
   9   2   2      682.42      725.96      5.60 o 
  10   2   2      140.06      117.25      4.37 o 
  11   2   2        0.02        0.78      3.35 o 
  12   2   2       20.36       13.91      3.88 o 
  13   2   2       57.89       55.48      4.21 o 
  14   2   2      303.17      317.76      6.98 o 
  15   2   2        8.89       12.35      5.25 o 
   1   3   2    15671.31    15653.86    153.00 o 
   2   3   2     4521.23     4765.95     19.82 o 
   3   3   2      749.47      747.06      4.44 o 
   4   3   2     8964.83     9179.34     32.12 o 
   5   3   2       13.97       17.01      1.04 o 
   6   3   2     4074.47     4246.51     17.79 o 
   7   3   2      601.64      696.32      2.98 o 
   8   3   2      531.75      573.04      4.50 o 
   9   3   2     1659.70     1679.80     14.60 o 
  10   3   2     1304.87     1321.98     19.25 o 
  11   3   2        3.53        8.25      3.60 o 
  12   3   2        1.33        0.39      4.04 o 
  13   3   2       55.46       55.26      4.29 o 
  14   3   2        1.44        1.29      5.83 o 
  15   3   2       45.76       49.35      7.66 o 
   0   4   2     9207.01     9388.00     12.07 o 
   1   4   2     7006.67     7211.48     26.54 o 
   2   4   2     2460.41     2658.81      7.19 o 
   3   4   2     5399.47     5128.68     14.27 o 
   4   4   2     4318.09     4546.37     19.21 o 
   5   4   2      446.81      415.87      3.23 o 
   6   4   2        1.16        1.32      1.16 o 
   7   4   2     1159.75     1155.12      5.65 o 
   8   4   2      206.93      214.72      2.56 o 
   9   4   2       17.46       13.67      3.06 o 
  10   4   2      975.32      959.20      6.23 o 
  11   4   2     1234.29     1242.95     12.15 o 
  12   4   2       50.00       49.68      5.69 o 
  13   4   2      231.89      235.78      6.81 o 
  14   4   2      326.63      349.76      7.12 o 
   1   5   2      878.86     1056.30      9.02 o 
   2   5   2      667.43      599.20      4.21 o 
   3   5   2     1487.14     1777.50      9.06 o 
   4   5   2     4662.24     4726.06     15.17 o 
   5   5   2      450.66      453.56      2.87 o 
   6   5   2     3894.09     3938.97     22.27 o 
   7   5   2     1095.87     1003.52      7.58 o 
   8   5   2     1858.15     1854.90      9.40 o 
   9   5   2     2300.34     2199.69     11.19 o 
  10   5   2       18.15        9.68      5.13 o 
  11   5   2      355.04      349.28      6.94 o 
  12   5   2      130.00      134.82      6.06 o 
  13   5   2       28.85       35.86      5.53 o 
  14   5   2       11.65       17.61      5.95 o 
   0   6   2       33.28       29.71      1.65 o 
   1   6   2      908.77      909.38      6.12 o 
   2   6   2     1142.74     1315.72      9.22 o 
   3   6   2     2601.02     2740.12     13.30 o 
   4   6   2      458.90      497.32      2.31 o 
   5   6   2      191.90      219.26      2.96 o 
   6   6   2     3032.00     3098.20     13.48 o 
   7   6   2      423.40      433.99      6.33 o 
   8   6   2       28.06       34.64      4.07 o 
   9   6   2      357.54      376.58      4.93 o 
  10   6   2     2353.52     2296.02     41.17 o 
  11   6   2        0.02        1.09      7.64 o 
  12   6   2       89.16       82.62      5.74 o 
  13   6   2        1.08       -1.19      5.93 o 
  14   6   2       81.86       91.54      6.74 o 
   1   7   2      619.17      659.67      5.77 o 
   2   7   2     7135.28     7514.88     33.41 o 
   3   7   2      815.89      805.15      3.89 o 
   4   7   2       71.18       97.71      1.39 o 
   5   7   2      265.80      282.24      2.10 o 
   6   7   2       69.33       67.78      3.08 o 
   7   7   2       12.60        9.03      2.01 o 
   8   7   2      256.41      224.33      3.39 o 
   9   7   2      139.36      133.07      4.12 o 
  10   7   2        0.05       -0.91      4.63 o 
  11   7   2        1.73        5.76      5.53 o 
  12   7   2      400.18      363.77      8.92 o 
  13   7   2      145.12      153.20      7.13 o 
  14   7   2        4.34        4.56      6.07 o 
   0   8   2      872.22      888.33     13.73 o 
   1   8   2     1497.13     1468.69      7.99 o 
   2   8   2      103.25      110.56      2.84 o 
   3   8   2     1256.44     1228.97      7.10 o 
   4   8   2        2.60        4.87      1.42 o 
   5   8   2      450.48      444.25      5.53 o 
   6   8   2      421.31      427.04      7.37 o 
   7   8   2      362.92      343.14      4.26 o 
   8   8   2      130.73      127.56      4.62 o 
   9   8   2      185.18      206.96      6.81 o 
  10   8   2       17.18       26.04      4.14 o 
  11   8   2      774.87      813.71      8.96 o 
  12   8   2      126.60      146.38      7.04 o 
  13   8   2      189.95      207.92      6.97 o 
   1   9   2     1795.41     1785.06      6.99 o 
   2   9   2     1041.21     1000.34      6.75 o 
   3   9   2        5.78        5.19      2.29 o 
   4   9   2      738.28      743.38      8.44 o 
   5   9   2       58.76       53.09      2.39 o 
   6   9   2      802.26      752.77      7.08 o 
   7   9   2      261.47      263.12      3.36 o 
   8   9   2      106.54       94.31      3.29 o 
   9   9   2      926.35      892.37      9.32 o 
  10   9   2      735.63      730.65      7.43 o 
  11   9   2        2.27       -2.26      5.48 o 
  12   9   2        1.60       -4.37      5.62 o 
  13   9   2      309.80      301.51     12.85 o 
   0  10   2     1998.79     1911.50     63.18 o 
   1  10   2      178.54      154.33      5.99 o 
   2  10   2      160.37      150.73      4.51 o 
   3  10   2       48.08       61.50      3.93 o 
   4  10   2       42.97       42.72      3.65 o 
   5  10   2      308.62      328.82      6.71 o 
   6  10   2      380.61      350.55      5.43 o 
   7  10   2      101.03       84.03      2.93 o 
   8  10   2        2.27        2.55      3.00 o 
   9  10   2        0.28       -0.29      3.96 o 
  10  10   2       59.97       49.64      4.54 o 
  11  10   2      177.09      180.40     12.86 o 
  12  10   2        0.63       -1.28      7.80 o 
   1  11   2       84.76       77.94      5.15 o 
   2  11   2     1702.60     1708.21     17.56 o 
   3  11   2       25.28       30.93      4.41 o 
   4  11   2      420.17      440.81      7.92 o 
   5  11   2      178.90      166.39      7.24 o 
   6  11   2        8.74        7.59      3.88 o 
   7  11   2      262.59      253.09      6.66 o 
   8  11   2       42.44       44.60      3.89 o 
   9  11   2      120.95      120.62      5.98 o 
  10  11   2        7.61        0.70      5.53 o 
  11  11   2       50.77       61.93      5.82 o 
   0  12   2     2651.80     2670.29     26.33 o 
   1  12   2       22.23       25.02      4.61 o 
   2  12   2       40.18       44.68      8.12 o 
   3  12   2      198.81      209.80      5.09 o 
   4  12   2      271.57      248.10      8.78 o 
   5  12   2      392.51      385.50      5.74 o 
   6  12   2       82.39       93.45      4.48 o 
   7  12   2        1.70        0.91      3.78 o 
   8  12   2      264.12      247.22      6.93 o 
   9  12   2      169.09      158.50      6.24 o 
  10  12   2        2.54       -6.43      9.14 o 
   1  13   2      214.03      202.87      5.46 o 
   2  13   2       18.75       19.27      4.54 o 
   3  13   2        3.58        3.93      5.32 o 
   4  13   2      117.76      106.66      6.20 o 
   5  13   2      215.52      212.61      5.64 o 
   6  13   2      121.69      115.85      5.08 o 
   7  13   2      305.77      300.68     10.11 o 
   8  13   2       17.40       13.64      5.58 o 
   9  13   2      462.31      448.85      8.19 o 
   0  14   2      214.18      197.52     10.38 o 
   1  14   2       15.00       16.79      4.68 o 
   2  14   2        0.06       -4.73      4.73 o 
   3  14   2       84.63       73.20      5.11 o 
   4  14   2        3.85       -0.79      5.64 o 
   5  14   2        0.94        2.41      7.85 o 
   6  14   2       21.48        7.97      6.04 o 
   7  14   2       14.50       14.19      4.80 o 
   8  14   2        5.04       -0.45      6.44 o 
   1  15   2      176.17      191.09      6.90 o 
   2  15   2      144.22      143.77      6.67 o 
   3  15   2      252.56      263.04      6.23 o 
   4  15   2        0.57       -5.42      6.62 o 
   5  15   2        4.11       -1.17      6.57 o 
   6  15   2       94.35       92.64      5.79 o 
   0  16   2       21.02       17.45     10.07 o 
   1  16   2        1.42       -1.62      5.93 o 
   2  16   2       16.24       21.52      7.05 o 
   3  16   2       76.38       77.60      7.37 o 
   4  16   2       29.77       36.42      7.07 o 
   1   1   3     2149.70     2170.12     16.95 o 
   2   1   3    34948.70    33714.34   1173.81 o 
   3   1   3      104.14      130.74      2.50 o 
   4   1   3     3518.50     3539.75     19.78 o 
   5   1   3       45.32       72.56      5.41 o 
   6   1   3       36.06       42.83      1.71 o 
   7   1   3        9.60       24.86      1.47 o 
   8   1   3       20.93       13.25      2.70 o 
   9   1   3        7.15       -3.91      3.91 o 
  10   1   3      415.17      390.07     11.47 o 
  11   1   3      190.35      186.27      5.14 o 
  12   1   3     1243.85     1254.95      9.62 o 
  13   1   3       66.35       73.13      5.80 o 
  14   1   3      160.11      157.56      5.78 o 
  15   1   3       67.14       69.85      5.82 o 
   0   2   3     4398.35     4250.96     12.84 o 
   1   2   3      807.06      911.01      5.47 o 
   2   2   3     4658.74     5158.34     25.88 o 
   3   2   3     1075.42     1214.97      9.65 o 
   4   2   3      383.62      347.22      2.71 o 
   5   2   3    13696.56    14329.67     44.43 o 
   6   2   3     2574.02     2584.20      5.83 o 
   7   2   3       53.41       33.86      2.38 o 
   8   2   3     1865.34     1851.42     22.65 o 
   9   2   3     1772.96     1827.32     19.44 o 
  10   2   3       16.25        9.54      3.55 o 
  11   2   3      137.57      126.39      3.97 o 
  12   2   3       45.70       50.82      5.03 o 
  13   2   3       57.29       51.52      5.47 o 
  14   2   3      415.82      432.02     16.65 o 
  15   2   3        7.95       12.11      8.93 o 
   1   3   3     3999.77     3978.90     16.05 o 
   2   3   3     9718.40     9855.17     55.82 o 
   3   3   3       14.92        7.24      0.79 o 
   4   3   3     3252.00     3182.33      9.20 o 
   5   3   3        0.11        3.49      0.90 o 
   6   3   3      133.23      136.65      2.07 o 
   7   3   3      486.41      426.74      3.50 o 
   8   3   3     2512.24     2507.86     15.18 o 
   9   3   3      347.34      362.60      4.27 o 
  10   3   3     1092.57     1093.23     10.99 o 
  11   3   3       53.74       53.50      4.14 o 
  12   3   3      585.14      578.16     12.28 o 
  13   3   3      220.02      204.28     10.10 o 
  14   3   3       62.66       55.07      8.14 o 
  15   3   3        0.00       -0.07      8.95 o 
   0   4   3        2.18        7.09      2.39 o 
   1   4   3     4310.08     4534.97     22.05 o 
   2   4   3        4.55        5.02      0.87 o 
   3   4   3     1436.27     1389.49      8.13 o 
   4   4   3      170.73      218.21      1.86 o 
   5   4   3       25.10       17.52      0.92 o 
   6   4   3      924.74      886.54      6.55 o 
   7   4   3       13.14        9.65      1.73 o 
   8   4   3      302.65      330.95      4.56 o 
   9   4   3       41.69       42.88      3.13 o 
  10   4   3       34.30       30.11      4.75 o 
  11   4   3      188.63      171.68      5.94 o 
  12   4   3      127.31      130.97     10.27 o 
  14   4   3       16.96       11.54      8.74 o 
   1   5   3       66.65       69.65      1.50 o 
   2   5   3     1186.49     1091.11      4.04 o 
   3   5   3      680.24      614.64      4.19 o 
   4   5   3    12149.24    12663.40     39.32 o 
   5   5   3      351.82      311.53      3.11 o 
   6   5   3     1504.85     1402.72      7.65 o 
   7   5   3      409.34      388.75      3.80 o 
   8   5   3       96.10      108.80      7.19 o 
   9   5   3       27.48       32.07      4.44 o 
  10   5   3       93.90       92.81     11.03 o 
  11   5   3      452.53      404.08      7.36 o 
  12   5   3       83.27       94.45      9.20 o 
  13   5   3        0.10       -4.22      7.84 o 
  14   5   3        5.12       -1.09      8.87 o 
   0   6   3        6.00        3.91      1.58 o 
   1   6   3      138.63      113.67      2.48 o 
   2   6   3     1098.55     1061.08      7.09 o 
   3   6   3     1249.35     1400.22      7.77 o 
   4   6   3     1407.06     1485.42     10.92 o 
   5   6   3      152.20      132.18      3.09 o 
   6   6   3     2359.11     2389.72     13.80 o 
   7   6   3       28.41       23.97      4.94 o 
   8   6   3     2692.42     2598.11     16.03 o 
   9   6   3      181.12      209.64      5.33 o 
  10   6   3      185.30      150.57      8.02 o 
  11   6   3       17.86       15.21      7.43 o 
  12   6   3       88.46       85.91      6.13 o 
  13   6   3        1.12       -5.82      5.82 o 
  14   6   3      184.01      172.79     10.39 o 
   1   7   3       67.97       80.31      2.07 o 
   2   7   3     2555.73     2433.04     11.62 o 
   3   7   3       13.35       12.87      1.32 o 
   4   7   3      550.88      559.67      4.83 o 
   5   7   3      273.56      314.38      2.24 o 
   6   7   3      558.38      497.59      6.20 o 
   7   7   3       29.61       35.52      6.42 o 
   8   7   3      162.76      153.59      4.66 o 
   9   7   3      186.17      210.22      4.51 o 
  10   7   3       65.51       82.15      4.01 o 
  11   7   3        2.06       -3.88      5.12 o 
  12   7   3     1077.30     1167.96     10.85 o 
  13   7   3        5.35        2.90      6.55 o 
   0   8   3      522.31      581.13      4.37 o 
   1   8   3     1780.12     1801.83     10.86 o 
   2   8   3     1021.91     1028.15      4.45 o 
   3   8   3     1192.87     1200.11     10.32 o 
   4   8   3      138.20      118.97      1.79 o 
   5   8   3     1735.19     1734.17     15.63 o 
   6   8   3       24.97       36.92      2.04 o 
   7   8   3      426.96      409.42      6.69 o 
   8   8   3       15.65        9.25      2.79 o 
   9   8   3       78.57       63.73      6.25 o 
  10   8   3        0.26       -0.19      4.08 o 
  11   8   3       75.76       83.24     10.10 o 
  12   8   3       20.39       13.77      5.94 o 
  13   8   3       10.74        7.62      6.10 o 
   1   9   3        2.45        3.54      1.59 o 
   2   9   3       15.30       21.15      3.29 o 
   3   9   3      853.61      852.00      4.86 o 
   4   9   3     2256.51     2264.36     15.66 o 
   5   9   3      198.20      192.76      3.52 o 
   6   9   3     1482.90     1491.23     12.70 o 
   7   9   3      227.58      218.92      3.29 o 
   8   9   3       15.38        6.63      2.96 o 
   9   9   3       35.23       26.11      3.76 o 
  10   9   3       84.15      101.23      4.75 o 
  11   9   3        8.74        3.33      6.95 o 
  12   9   3       16.84        2.20      7.29 o 
   0  10   3     7174.20     7226.94     28.62 o 
   1  10   3      220.62      214.54      5.70 o 
   2  10   3      775.25      747.30      6.39 o 
   3  10   3       46.44       42.04      3.76 o 
   4  10   3        1.77        8.22      2.56 o 
   5  10   3      131.35      104.81      4.17 o 
   6  10   3       63.49       67.78      3.86 o 
   7  10   3       30.65       37.53      3.18 o 
   8  10   3      137.98      145.23      6.44 o 
   9  10   3        4.24        2.25      3.85 o 
  10  10   3       69.97       60.64      5.96 o 
  11  10   3       34.27       27.86      4.78 o 
  12  10   3        7.45       -0.20      6.50 o 
   1  11   3     3087.81     3228.01     55.16 o 
   2  11   3     1297.24     1209.89     13.94 o 
   3  11   3      191.45      198.73      7.67 o 
   4  11   3      695.94      645.50      6.93 o 
   5  11   3      129.52      123.71      3.74 o 
   6  11   3      373.51      374.57      5.58 o 
   7  11   3       67.88       53.41      3.35 o 
   8  11   3       47.36       40.65      3.95 o 
   9  11   3        3.74       -5.69      5.69 o 
  10  11   3      172.51      191.99      7.15 o 
  11  11   3        0.06        3.66      6.65 o 
   0  12   3       46.21       34.92      7.71 o 
   1  12   3      486.12      483.09      7.74 o 
   2  12   3      921.74      900.91     10.44 o 
   3  12   3       57.80       72.65      4.46 o 
   4  12   3       54.15       48.98      3.98 o 
   5  12   3      202.32      201.16      5.00 o 
   6  12   3       45.17       32.67      4.40 o 
   7  12   3       20.05       11.39      3.98 o 
   8  12   3       76.94       76.20      6.06 o 
   9  12   3       17.01        8.49      7.62 o 
  10  12   3      120.88      128.81      9.22 o 
   1  13   3      133.58      105.69      6.06 o 
   2  13   3       11.61       11.46      5.44 o 
   3  13   3       44.15       40.45      4.57 o 
   4  13   3      200.56      196.63      4.57 o 
   5  13   3        1.62       -2.54      4.44 o 
   6  13   3       66.42       61.76      4.99 o 
   7  13   3       19.12       12.62      4.63 o 
   8  13   3        3.94       -4.01      5.33 o 
   9  13   3        0.89       -5.35      9.38 o 
   0  14   3     1042.44     1050.32     15.97 o 
   1  14   3        0.30        2.46      5.75 o 
   2  14   3      188.90      189.47      6.73 o 
   3  14   3        0.02        2.65      7.91 o 
   4  14   3       15.59       -0.21      4.77 o 
   5  14   3        2.10       -5.62      5.62 o 
   6  14   3       54.60       47.24      7.85 o 
   7  14   3      232.19      206.20      6.97 o 
   8  14   3       55.85       52.98      8.05 o 
   1  15   3       70.18       72.03      6.91 o 
   2  15   3      165.18      164.40     14.09 o 
   3  15   3       25.65       23.43      6.21 o 
   4  15   3      458.72      457.87      7.19 o 
   5  15   3       21.64       23.13      5.39 o 
   6  15   3      167.63      175.55      7.61 o 
   0  16   3       89.29       94.79      9.27 o 
   1  16   3       37.94       30.00      7.00 o 
   2  16   3        0.01       -2.14      5.31 o 
   3  16   3       64.55       68.21      5.62 o 
   4  16   3        7.71       10.71      5.54 o 
   0   0   4     7920.16     7739.21     13.16 o 
   1   0   4    16721.33    15234.18     77.09 o 
   2   0   4    35178.64    33364.70   1121.13 o 
   3   0   4    14280.97    14076.38     23.52 o 
   4   0   4     5678.64     5775.04     14.72 o 
   5   0   4      124.16      114.85      2.98 o 
   6   0   4     3333.86     3974.26     35.03 o 
   7   0   4     1191.02     1367.79      6.41 o 
   8   0   4       41.30       54.83      4.44 o 
   9   0   4        0.31        2.72      4.77 o 
  10   0   4        1.38       -3.45      5.04 o 
  11   0   4     2196.77     2148.48     16.09 o 
  12   0   4       32.97       36.80      7.23 o 
  13   0   4     1252.11     1260.61     14.32 o 
  14   0   4       48.34       39.38      8.09 o 
  15   0   4      166.25      154.16      9.22 o 
   1   1   4    19149.06    18445.12     79.10 o 
   2   1   4    48347.57    46618.45    576.89 o 
   3   1   4      229.67      243.26      4.97 o 
   4   1   4     1226.32     1278.62      7.16 o 
   5   1   4        0.22        0.56      2.79 o 
   6   1   4        0.04        6.91      3.74 o 
   7   1   4     1347.65     1209.92     13.36 o 
   8   1   4     1917.74     1879.28     10.98 o 
   9   1   4       13.06       13.02      3.15 o 
  10   1   4        0.94        3.92      5.88 o 
  11   1   4      569.97      579.92      7.04 o 
  12   1   4     1353.48     1360.32     17.66 o 
  13   1   4        0.01        4.04      7.70 o 
  14   1   4       17.08        7.76      8.02 o 
  15   1   4       68.50       66.84      5.41 o 
   0   2   4       10.60        6.59      1.16 o 
   1   2   4     3063.36     3038.53     20.83 o 
   2   2   4      764.49      705.17      6.21 o 
   3   2   4     1924.52     2007.34      5.09 o 
   4   2   4       89.12       99.53      2.49 o 
   5   2   4      357.41      340.28      7.34 o 
   6   2   4      214.40      212.03      4.96 o 
   7   2   4      385.43      441.46      5.33 o 
   8   2   4      197.30      195.78      2.90 o 
   9   2   4        5.02        5.38      3.27 o 
  10   2   4        9.06       20.23     18.52 o 
  11   2   4        0.03        5.29      4.52 o 
  12   2   4      115.75       96.60      5.67 o 
  13   2   4        4.53       -0.32      6.90 o 
  14   2   4        6.28        1.19      6.37 o 
  15   2   4        3.42        7.01      7.34 o 
   1   3   4      912.40      852.41      7.10 o 
   2   3   4       64.60       93.30      2.33 o 
   3   3   4      581.78      686.95      9.61 o 
   4   3   4      351.51      393.27      3.79 o 
   5   3   4     2469.21     2557.84     17.78 o 
   6   3   4       90.90       74.64      2.08 o 
   7   3   4      364.92      355.10      4.82 o 
   8   3   4      599.43      594.11     10.77 o 
   9   3   4       15.41        3.17      3.80 o 
  10   3   4       52.23       37.88      5.35 o 
  11   3   4      289.86      270.99     10.75 o 
  12   3   4      578.42      576.80     23.72 o 
  14   3   4      273.10      259.21     10.55 o 
  15   3   4       27.56       24.19      9.13 o 
   0   4   4       89.86      100.22      4.15 o 
   1   4   4     1313.08     1204.52      8.15 o 
   2   4   4      219.55      244.97      2.73 o 
   3   4   4    11989.37    12071.64     33.00 o 
   4   4   4        0.92        4.17      0.86 o 
   5   4   4     3341.01     3256.08     12.18 o 
   6   4   4      928.27      885.20      4.61 o 
   7   4   4       11.81       23.79      3.30 o 
   8   4   4      142.92      152.61      2.76 o 
   9   4   4       62.93       53.01      3.78 o 
  10   4   4        0.81        7.03      7.41 o 
  11   4   4      299.37      342.37      9.66 o 
  13   4   4      132.21      121.51      9.76 o 
  14   4   4        3.20       -8.45      8.45 o 
   1   5   4      214.83      314.92      4.33 o 
   2   5   4    24201.72    25753.70    114.48 o 
   3   5   4     1382.83     1399.68      9.86 o 
   4   5   4       92.60       89.93      1.49 o 
   5   5   4      672.41      673.09      9.22 o 
   6   5   4       47.41       41.47      2.39 o 
   7   5   4     5358.97     5363.78     15.26 o 
   8   5   4     3414.55     3371.73     10.85 o 
   9   5   4     1188.92     1204.58     36.72 o 
  10   5   4      364.16      380.41      9.98 o 
  11   5   4       59.08       61.25      8.15 o 
  12   5   4      814.74      813.60     13.40 o 
  14   5   4       14.30       14.22      7.45 o 
   0   6   4      392.88      452.38     12.35 o 
   1   6   4     2362.43     2483.38      8.59 o 
   2   6   4     1149.10     1289.58     10.70 o 
   3   6   4     1199.67     1238.61      4.45 o 
   4   6   4      139.98      161.69      2.14 o 
   5   6   4      134.96       91.44      2.58 o 
   6   6   4     2347.17     2366.64     12.13 o 
   7   6   4       21.09       39.16      8.51 o 
   8   6   4      527.77      554.14     17.10 o 
   9   6   4      100.88       99.35      3.99 o 
  10   6   4      158.00      167.03      5.77 o 
  11   6   4        0.69       -0.55      7.74 o 
  12   6   4        1.22       -7.99      8.47 o 
  14   6   4       89.28       90.29      8.52 o 
   1   7   4     3178.93     3449.30     20.69 o 
   2   7   4       64.31       70.55      1.69 o 
   3   7   4       33.41       43.72      2.09 o 
   4   7   4      505.75      462.72      3.27 o 
   5   7   4      233.13      220.40      2.90 o 
   6   7   4      884.83      871.84     10.62 o 
   7   7   4      354.84      373.49      7.31 o 
   8   7   4      345.48      329.32      5.61 o 
   9   7   4        1.31       -1.31      3.40 o 
  10   7   4       22.93       17.35      3.86 o 
  11   7   4       13.71        9.04      7.09 o 
  12   7   4        0.43       -3.86      8.58 o 
  13   7   4      247.70      219.44     11.15 o 
   0   8   4      370.04      369.02     10.75 o 
   1   8   4       11.79       15.89      1.49 o 
   2   8   4      589.70      667.82      5.32 o 
   3   8   4     2167.90     2082.90     27.64 o 
   4   8   4      309.34      292.12      5.02 o 
   5   8   4     1886.50     1794.71     13.85 o 
   6   8   4      198.81      189.53      6.63 o 
   7   8   4       12.30       10.12      2.86 o 
   8   8   4        8.01        1.29      3.09 o 
   9   8   4      240.32      242.53      6.73 o 
  10   8   4      131.03      114.75      4.63 o 
  11   8   4      122.09      165.24      9.53 o 
  12   8   4       54.68       32.38      8.95 o 
  13   8   4       89.79       64.47      8.73 o 
   1   9   4     1210.79     1165.14      4.73 o 
   2   9   4     2570.80     2443.89     13.31 o 
   3   9   4      491.72      426.64     11.01 o 
   4   9   4      861.71      876.15     10.10 o 
   5   9   4      356.79      360.54      3.57 o 
   6   9   4      445.78      476.01      7.85 o 
   7   9   4      103.60      118.05      4.10 o 
   8   9   4       50.70       43.72      3.11 o 
   9   9   4       14.58       18.44      4.48 o 
  10   9   4      314.81      325.89      7.36 o 
  11   9   4       20.36       13.70      5.67 o 
  12   9   4       63.46       55.19      8.49 o 
   0  10   4      465.08      486.61      9.82 o 
   1  10   4       37.20       29.83      5.27 o 
   2  10   4      332.40      327.64      5.58 o 
   3  10   4      326.08      302.78      8.45 o 
   4  10   4      707.09      664.50      7.04 o 
   5  10   4       14.07       13.51      3.35 o 
   6  10   4      307.21      318.30      9.00 o 
   7  10   4       12.98        4.57      3.47 o 
   8  10   4       41.95       56.83      6.09 o 
   9  10   4       26.39       25.13      5.19 o 
  10  10   4       47.11       66.40      6.14 o 
  11  10   4       71.33       82.77      6.75 o 
   1  11   4       20.54       21.85      5.53 o 
   2  11   4      321.03      300.64      6.60 o 
   3  11   4      598.14      590.09      7.76 o 
   4  11   4      439.81      450.61      9.11 o 
   5  11   4       15.91       18.76      3.90 o 
   6  11   4      550.86      542.12      7.68 o 
   7  11   4        9.48        9.02      3.54 o 
   8  11   4       25.82       26.06      4.19 o 
   9  11   4      267.13      271.43      7.36 o 
  10  11   4        1.51        4.02      5.36 o 
  11  11   4       58.31       60.45      6.56 o 
   0  12   4      353.72      373.06     10.06 o 
   1  12   4      792.38      813.01      8.96 o 
   2  12   4       27.13       39.69      5.36 o 
   3  12   4     1529.03     1513.52     21.24 o 
   4  12   4      632.02      607.14      6.57 o 
   5  12   4      735.69      757.60     13.43 o 
   6  12   4       30.73       29.50      5.28 o 
   7  12   4       12.15       13.03      5.12 o 
   8  12   4       96.60       87.15      5.97 o 
   9  12   4      178.87      184.17     10.72 o 
  10  12   4        3.32        7.32      9.67 o 
   1  13   4      323.36      314.48      7.22 o 
   2  13   4      214.94      186.31      5.13 o 
   3  13   4      101.51      108.25      4.75 o 
   4  13   4       74.68       75.68      4.81 o 
   5  13   4      141.51      127.58      5.91 o 
   6  13   4        0.78       -2.46      5.82 o 
   7  13   4      163.52      158.44      6.77 o 
   8  13   4       81.04       73.94      6.43 o 
   9  13   4      194.26      161.55     11.01 o 
   0  14   4      214.44      194.61      9.73 o 
   1  14   4        0.38       -3.26      5.58 o 
   2  14   4       12.27       -1.86      4.76 o 
   3  14   4       13.28        7.69      4.50 o 
   4  14   4       53.89       51.08      5.13 o 
   5  14   4       98.12      110.78      5.72 o 
   6  14   4      134.50      126.08      7.25 o 
   7  14   4       19.93        4.99      6.68 o 
   8  14   4       47.25       38.74      6.18 o 
   1  15   4       25.93       20.40      4.96 o 
   2  15   4       13.63        4.13      4.76 o 
   3  15   4        0.60       -5.43      7.33 o 
   4  15   4      103.45      110.73      6.06 o 
   5  15   4        1.64        7.24      4.91 o 
   6  15   4      148.18      160.77      7.40 o 
   0  16   4      354.98      419.27      8.62 o 
   1  16   4        8.76       12.73      4.38 o 
   2  16   4        1.13       -2.47      4.35 o 
   3  16   4       97.60       98.05      5.77 o 
   1   1   5     5156.32     5358.91     24.00 o 
   2   1   5     5404.97     4978.97     26.97 o 
   3   1   5     2737.67     2856.92     14.52 o 
   4   1   5     1932.46     1909.83     11.35 o 
   5   1   5      784.95      965.94      7.12 o 
   6   1   5      303.82      322.65      2.88 o 
   7   1   5      392.60      400.51      4.02 o 
   8   1   5      109.48      118.51      2.33 o 
   9   1   5      203.89      220.86      4.56 o 
  10   1   5       27.85       15.34      4.02 o 
  11   1   5        1.63       15.73      4.82 o 
  12   1   5       40.99       44.07      5.35 o 
  13   1   5       11.71        5.03      5.20 o 
  14   1   5        7.21        0.77      5.08 o 
  15   1   5       37.00       37.72      5.80 o 
   0   2   5     5190.87     5348.51     18.19 o 
   1   2   5     2046.02     1796.45     11.88 o 
   2   2   5    21848.91    21695.61    235.82 o 
   3   2   5     1645.02     1247.29     12.39 o 
   4   2   5     4184.06     4325.42     17.94 o 
   5   2   5      831.74      782.69      6.79 o 
   6   2   5     4145.32     3958.07     13.21 o 
   7   2   5     2326.82     2471.22     21.81 o 
   8   2   5     2607.96     2641.66      6.86 o 
   9   2   5        6.73        2.05      3.55 o 
  10   2   5      168.39      156.67      4.79 o 
  11   2   5     2574.49     2695.48     14.19 o 
  12   2   5        3.45        2.52     10.21 o 
  13   2   5      692.37      701.47     11.70 o 
  14   2   5      186.88      156.98      8.70 o 
  15   2   5       17.03       18.65      7.93 o 
   1   3   5       69.40      107.43      0.96 o 
   2   3   5     4909.81     4669.52     23.96 o 
   3   3   5      143.41      111.96      1.83 o 
   4   3   5       51.92       80.21      2.20 o 
   5   3   5     2754.08     2836.78     29.88 o 
   6   3   5       22.26       49.05     15.26 o 
   7   3   5     1579.67     1595.44      7.92 o 
   8   3   5      213.35      189.82      3.23 o 
   9   3   5      213.18      205.31      5.05 o 
  10   3   5      184.88      197.71     10.30 o 
  11   3   5       46.92       39.82      6.85 o 
  12   3   5      495.48      597.59     11.48 o 
  13   3   5       91.74       68.35      9.33 o 
  14   3   5       14.75       -2.36      8.94 o 
   0   4   5     1359.99     1362.38      4.43 o 
   1   4   5        8.40        6.70      0.88 o 
   2   4   5     2470.30     2462.30     17.51 o 
   3   4   5      609.68      645.38      4.49 o 
   4   4   5     1932.74     2073.17     18.23 o 
   5   4   5     1959.44     2038.25     10.92 o 
   6   4   5     1184.38     1054.70     13.27 o 
   7   4   5       67.60       67.53      2.67 o 
   8   4   5      304.20      304.97      3.78 o 
   9   4   5      199.49      179.48      7.68 o 
  10   4   5      803.00      769.58     12.02 o 
  11   4   5      105.37      119.51      8.05 o 
  12   4   5       40.20       58.94      7.27 o 
  14   4   5       35.55       26.47      7.77 o 
   1   5   5      250.90      281.01      4.16 o 
   2   5   5      157.33      165.70      1.65 o 
   3   5   5      280.03      366.17      2.06 o 
   4   5   5        6.89        5.32      1.17 o 
   5   5   5        1.51        9.67      1.87 o 
   6   5   5        6.56        6.56      2.73 o 
   7   5   5        0.05        9.76      3.15 o 
   8   5   5      899.09      904.61      7.22 o 
   9   5   5     1470.64     1419.57     14.30 o 
  10   5   5       65.39       79.77      8.05 o 
  11   5   5       47.07       44.07      7.86 o 
  12   5   5        0.00        4.08      7.19 o 
  14   5   5       44.18       20.17      8.95 o 
   0   6   5     7230.44     7857.32     29.09 o 
   1   6   5     3940.44     4365.47     18.03 o 
   2   6   5     1673.74     1688.66      9.11 o 
   3   6   5     1314.78     1201.40      9.99 o 
   4   6   5      311.25      285.73      3.00 o 
   5   6   5      633.97      616.57      9.78 o 
   6   6   5     2320.97     2312.71     19.43 o 
   7   6   5     1562.06     1578.27     21.40 o 
   8   6   5      567.04      558.75      5.35 o 
   9   6   5      149.14      134.95      7.84 o 
  10   6   5       41.58       14.55      7.31 o 
  11   6   5      304.06      330.68      9.60 o 
  12   6   5        0.03       -0.47      6.80 o 
  13   6   5      142.04      146.04      9.21 o 
   1   7   5     2510.89     2468.60     13.23 o 
   2   7   5      121.75      104.70      1.81 o 
   3   7   5       29.89       17.87      1.70 o 
   4   7   5      231.76      197.96      2.50 o 
   5   7   5      181.41      151.48      3.21 o 
   6   7   5       37.96       40.23      3.48 o 
   7   7   5     1510.33     1527.92      9.81 o 
   8   7   5      143.91      152.97      4.04 o 
   9   7   5      398.79      370.32      9.27 o 
  10   7   5       22.67       20.20      7.46 o 
  11   7   5        5.39       16.01      8.33 o 
  12   7   5      117.14      137.80      8.97 o 
  13   7   5       16.64       -3.91      8.15 o 
   0   8   5     3371.57     3491.23     26.17 o 
   1   8   5      964.02      925.16      7.01 o 
   2   8   5       18.45       19.76      1.77 o 
   3   8   5      368.72      344.20      3.34 o 
   4   8   5      449.03      438.00      4.27 o 
   5   8   5       69.18       62.73      3.19 o 
   6   8   5     1109.78     1044.91     13.42 o 
   7   8   5        2.38        5.02      3.52 o 
   8   8   5      151.19      152.93      5.22 o 
   9   8   5      492.41      445.82      6.96 o 
  10   8   5      210.02      212.40     13.91 o 
  11   8   5      643.72      653.67     11.90 o 
  12   8   5        0.40        5.62      7.96 o 
   1   9   5      317.04      328.86      3.71 o 
   2   9   5      192.65      186.28      4.88 o 
   3   9   5        4.75        4.07      2.62 o 
   4   9   5       51.25       50.83      3.53 o 
   5   9   5      233.01      230.91      3.67 o 
   6   9   5        0.43       -2.50      3.63 o 
   7   9   5        4.69        2.65      4.70 o 
   8   9   5      478.99      460.53      7.09 o 
   9   9   5      266.17      279.66      5.13 o 
  10   9   5       84.57       98.50      6.27 o 
  11   9   5       70.06       79.41      8.58 o 
  12   9   5        0.40       -0.08      9.19 o 
   0  10   5     1635.60     1678.39     20.90 o 
   1  10   5        0.04        2.65      4.15 o 
   2  10   5      335.62      345.52      8.29 o 
   3  10   5      827.93      846.77      6.08 o 
   4  10   5      447.16      462.87      9.35 o 
   5  10   5     1942.50     1849.62     30.00 o 
   6  10   5       38.53       57.93      4.09 o 
   7  10   5      165.99      150.11      7.51 o 
   8  10   5      137.61      135.99      7.02 o 
   9  10   5      163.16      180.14      6.34 o 
  10  10   5      153.18      144.42      6.28 o 
  11  10   5      300.87      321.41     11.78 o 
   1  11   5     1932.75     1938.29     12.87 o 
   2  11   5      162.73      173.85     11.92 o 
   3  11   5      956.48      879.69     10.73 o 
   4  11   5      565.78      580.88      6.27 o 
   5  11   5       11.80       11.85      3.86 o 
   6  11   5       67.69       66.55      4.06 o 
   7  11   5      210.27      234.95      6.48 o 
   8  11   5        0.04       -0.70      4.20 o 
   9  11   5       25.51       43.26      6.05 o 
  10  11   5      129.87      135.75      7.09 o 
  11  11   5       17.05       22.07      6.05 o 
   0  12   5        0.10        7.03      4.49 o 
   1  12   5       78.21       86.38      5.92 o 
   2  12   5      213.07      220.78      8.51 o 
   3  12   5      366.91      371.93      6.98 o 
   4  12   5      175.10      161.19      7.03 o 
   5  12   5       17.86       19.78      4.25 o 
   6  12   5        3.34        2.15      6.94 o 
   7  12   5        7.18        1.49      7.74 o 
   8  12   5       17.27       21.19      6.34 o 
   9  12   5        1.20        7.94      6.15 o 
  10  12   5       30.20       36.53      6.25 o 
   1  13   5       12.28       16.05      3.80 o 
   2  13   5      115.25      101.82      3.92 o 
   3  13   5       22.92       29.21      4.31 o 
   4  13   5       32.38       31.20      4.67 o 
   5  13   5       39.10       27.81      4.58 o 
   6  13   5      103.19      102.82      6.15 o 
   7  13   5        0.25       -0.39      7.27 o 
   8  13   5       12.87        3.98      6.28 o 
   9  13   5        1.30       -5.37      6.48 o 
   0  14   5      201.66      191.87      6.68 o 
   1  14   5        4.49       -0.70      3.62 o 
   2  14   5       11.97        2.14      3.81 o 
   3  14   5      601.90      606.72      7.40 o 
   4  14   5      185.46      174.41      5.77 o 
   5  14   5      526.90      582.25     15.10 o 
   6  14   5       74.94       68.82      6.28 o 
   7  14   5        0.08       -5.96      5.96 o 
   1  15   5      348.22      355.93      6.89 o 
   2  15   5       26.19       24.80      4.86 o 
   3  15   5        0.01       -4.31      5.17 o 
   4  15   5      174.31      180.52      5.75 o 
   5  15   5       86.87       86.28      7.55 o 
   6  15   5       45.63       33.68     10.65 o 
   0  16   5        1.65       17.18      8.31 o 
   1  16   5        6.21        0.59      4.17 o 
   2  16   5        9.98        3.12      4.97 o 
   3  16   5       93.97       88.00      6.69 o 
   0   0   6     1126.98     1009.19     11.44 o 
   1   0   6      868.67     1092.40     14.41 o 
   2   0   6     8173.75     7886.54     36.73 o 
   3   0   6     5482.11     5525.36     22.90 o 
   4   0   6    34725.43    35141.17    611.33 o 
   5   0   6      231.14      160.93      6.09 o 
   6   0   6     2988.49     2844.23     12.66 o 
   7   0   6       59.58       72.26      3.17 o 
   8   0   6     1251.90     1191.24      9.78 o 
   9   0   6      137.74      115.54      5.63 o 
  10   0   6        0.58       -2.10      5.95 o 
  11   0   6       10.71       14.13      5.83 o 
  12   0   6      181.58      225.46      8.31 o 
  14   0   6      257.98      272.19      9.72 o 
   1   1   6     1140.28     1060.21      2.42 o 
   2   1   6       11.51       35.40      2.30 o 
   3   1   6     3423.18     3611.86     14.28 o 
   4   1   6     1661.63     1647.85     10.44 o 
   5   1   6     1606.85     1689.88      4.16 o 
   6   1   6        1.00        0.42      2.29 o 
   7   1   6     3001.07     3184.55      7.68 o 
   8   1   6      289.71      303.47      3.07 o 
   9   1   6      144.32      130.60      4.31 o 
  10   1   6      946.68      957.16     11.29 o 
  11   1   6      358.86      381.82      6.58 o 
  12   1   6      992.98     1013.32     23.81 o 
  13   1   6       10.26       -0.40      6.89 o 
  14   1   6       47.92       24.08      5.56 o 
   0   2   6     2799.84     2727.44     24.87 o 
   1   2   6       45.99       49.12      1.62 o 
   2   2   6     2259.94     2346.85      6.40 o 
   3   2   6      610.23      677.77      2.86 o 
   4   2   6     1134.35     1174.39      4.01 o 
   5   2   6     2310.55     2084.94     12.38 o 
   6   2   6      486.08      457.56      6.21 o 
   7   2   6      159.85      158.71      3.80 o 
   8   2   6       41.64       43.78      2.70 o 
   9   2   6       97.31       78.17      4.10 o 
  10   2   6        0.84        1.06      4.45 o 
  11   2   6      366.45      337.99      9.82 o 
  12   2   6       16.22       21.25     14.46 o 
  13   2   6      331.92      306.51     14.22 o 
  14   2   6       14.21        2.62      8.68 o 
   1   3   6     1115.92     1210.77      7.89 o 
   2   3   6      247.97      296.61      2.32 o 
   3   3   6       51.15       41.21      1.14 o 
   4   3   6      731.23      777.18      5.68 o 
   5   3   6      798.29      790.77     13.60 o 
   6   3   6     1092.02     1087.84      6.09 o 
   7   3   6     1385.16     1458.37      6.32 o 
   8   3   6      296.65      316.42      8.25 o 
   9   3   6      644.24      569.11      6.33 o 
  10   3   6      455.19      465.19     17.46 o 
  11   3   6        8.05       12.54      7.85 o 
  12   3   6      759.93      876.87     12.91 o 
  13   3   6       74.38       74.04      7.46 o 
  14   3   6       57.07       40.74      8.24 o 
   0   4   6      123.75      146.91      1.35 o 
   1   4   6      852.89      904.34      4.52 o 
   2   4   6     3856.36     3762.50     17.31 o 
   3   4   6        7.54       21.39      1.42 o 
   4   4   6     1350.45     1316.87     12.33 o 
   5   4   6       49.51       36.13      2.12 o 
   6   4   6     3481.45     3539.07     10.32 o 
   7   4   6      352.03      335.01      3.78 o 
   8   4   6     5960.35     5943.66     25.20 o 
   9   4   6       87.05       85.30      4.19 o 
  10   4   6      339.33      354.58      9.84 o 
  11   4   6        0.32        4.25      7.00 o 
  12   4   6        8.55       31.21      8.19 o 
  13   4   6        1.55        7.54      7.97 o 
  14   4   6       27.53       15.95      9.03 o 
   1   5   6      874.49      830.47      3.43 o 
   2   5   6     1825.90     1805.41      9.98 o 
   3   5   6     2894.33     2790.06     10.97 o 
   4   5   6      566.80      543.01      6.86 o 
   5   5   6      948.03      902.71      9.77 o 
   6   5   6      149.91      144.09      5.67 o 
   7   5   6       56.02       51.87      6.20 o 
   8   5   6      993.40      977.86     13.75 o 
   9   5   6       49.43       56.93      6.34 o 
  10   5   6      407.89      390.93     10.08 o 
  11   5   6        6.25        9.77      7.22 o 
  12   5   6      221.18      251.76     10.02 o 
  13   5   6      140.62      162.57      9.63 o 
   0   6   6     1513.94     1685.18     11.63 o 
   1   6   6      381.24      328.79      3.58 o 
   2   6   6        0.76        4.12      0.96 o 
   3   6   6      290.42      296.75      2.59 o 
   4   6   6       80.15       80.54      2.72 o 
   5   6   6      625.98      589.94      8.91 o 
   6   6   6     3566.74     3510.94     12.93 o 
   7   6   6      169.56      159.94      4.81 o 
   8   6   6      679.49      651.89     19.62 o 
   9   6   6       11.57        5.83      5.63 o 
  10   6   6       93.00       75.98      7.69 o 
  11   6   6      122.42      125.85      9.16 o 
  12   6   6       15.62       22.01      8.47 o 
  13   6   6        7.20       18.33      8.34 o 
   1   7   6     3805.76     3961.54     15.30 o 
   2   7   6      344.85      434.54      5.27 o 
   3   7   6       32.52       30.99      2.52 o 
   4   7   6       56.60       68.01      2.70 o 
   5   7   6       66.97       74.63      2.95 o 
   6   7   6        5.24       13.15      4.25 o 
   7   7   6      949.52      933.67     12.86 o 
   8   7   6        7.10       17.00      3.75 o 
   9   7   6        0.09       -0.12      4.32 o 
  10   7   6      183.85      199.65      9.41 o 
  11   7   6       18.66       14.66      7.70 o 
  12   7   6       40.71       45.35      7.35 o 
  13   7   6        1.94       -3.93      7.55 o 
   0   8   6     2117.66     2153.59     16.29 o 
   1   8   6      125.43      145.88      2.86 o 
   2   8   6     1517.41     1506.71      5.92 o 
   3   8   6      256.81      274.02      3.28 o 
   4   8   6      400.46      378.81      7.14 o 
   5   8   6      335.78      283.72      4.43 o 
   6   8   6       81.51       92.29      3.97 o 
   7   8   6       28.48       33.45      3.92 o 
   8   8   6     2310.18     2335.23     14.82 o 
   9   8   6      141.35      129.19      5.39 o 
  10   8   6      272.53      281.36     10.30 o 
  11   8   6        4.02        4.96      8.60 o 
  12   8   6       41.89       39.21      9.01 o 
  13   8   6       37.38       32.83      9.40 o 
   1   9   6        6.14        7.04      2.64 o 
   2   9   6     3269.03     3285.21     21.83 o 
   3   9   6      951.93      939.58     10.91 o 
   4   9   6      531.67      534.72      6.89 o 
   5   9   6      144.61      128.23      4.00 o 
   6   9   6      632.64      589.67      8.23 o 
   7   9   6      534.38      526.64      7.19 o 
   8   9   6      224.89      211.71      5.93 o 
   9   9   6        5.78        6.10      5.71 o 
  10   9   6      416.22      405.45     11.14 o 
  11   9   6       53.36       58.56      8.83 o 
  12   9   6      481.14      521.43     12.41 o 
   0  10   6       88.58      128.38     17.34 o 
   1  10   6      117.72      117.01      4.84 o 
   2  10   6      405.87      362.64      7.22 o 
   3  10   6      164.59      148.49      3.89 o 
   4  10   6      228.00      204.40      4.57 o 
   5  10   6       62.45       57.96      3.41 o 
   6  10   6       20.30       22.91      4.68 o 
   7  10   6       98.31       77.86      4.85 o 
   8  10   6      113.78      109.40      5.84 o 
   9  10   6       34.18       49.56      4.63 o 
  10  10   6      187.67      202.90      9.79 o 
  11  10   6       16.34       30.08      9.07 o 
   1  11   6       55.21       47.25      5.34 o 
   2  11   6      108.04      102.53      3.74 o 
   3  11   6        1.06       -0.81      3.13 o 
   4  11   6      300.86      312.78      5.91 o 
   5  11   6       34.26       23.16      3.92 o 
   6  11   6       32.88       46.20      4.87 o 
   7  11   6       85.61       97.98      5.50 o 
   8  11   6       96.87      111.51      5.91 o 
   9  11   6       91.82       89.93      4.69 o 
  10  11   6        2.62        9.18      6.35 o 
   0  12   6      655.40      678.56      8.02 o 
   1  12   6      421.45      475.43      5.77 o 
   2  12   6       86.40       80.65      3.57 o 
   3  12   6       20.04       20.00      4.10 o 
   4  12   6        7.29       13.10      3.99 o 
   5  12   6      205.05      212.64     17.73 o 
   6  12   6      624.89      661.46     16.71 o 
   7  12   6        0.84        9.22      5.74 o 
   8  12   6      470.14      526.36     18.97 o 
   9  12   6       35.48       35.96      4.97 o 
  10  12   6      250.22      275.19      8.30 o 
   1  13   6        9.27       20.67      3.72 o 
   2  13   6      147.59      150.07      4.12 o 
   3  13   6       68.70       68.65      7.10 o 
   4  13   6      985.61     1032.12     13.09 o 
   5  13   6        1.33        9.39     10.08 o 
   6  13   6      211.64      223.53     13.83 o 
   7  13   6        7.73        7.38      5.48 o 
   8  13   6        2.03        0.78      8.51 o 
   0  14   6       24.23       19.66      5.38 o 
   1  14   6       48.75       50.05      3.98 o 
   2  14   6       78.45       60.45      4.21 o 
   3  14   6       94.79      105.09     10.03 o 
   4  14   6       41.93       31.93      5.07 o 
   5  14   6      110.33      122.89      7.25 o 
   6  14   6      256.53      229.71      7.77 o 
   7  14   6        0.00       -3.03      6.30 o 
   1  15   6       27.05       21.26      4.43 o 
   2  15   6        5.65       -2.01      5.26 o 
   3  15   6        8.06       -1.13      6.68 o 
   4  15   6      137.92      131.24      5.36 o 
   5  15   6        0.11       -6.11      9.88 o 
   0  16   6      525.04      578.90      9.83 o 
   1  16   6        1.56        2.96      3.99 o 
   2  16   6      200.37      204.50      7.39 o 
   1   1   7     1247.30     1138.14      7.36 o 
   2   1   7      359.80      335.60      1.69 o 
   3   1   7     1812.93     1804.31      9.56 o 
   4   1   7      373.18      296.59      2.54 o 
   5   1   7       80.98       49.88      1.37 o 
   6   1   7       45.55       40.24      2.80 o 
   7   1   7     1183.44     1192.08     31.07 o 
   8   1   7      561.97      559.17      8.08 o 
   9   1   7      589.83      601.43      5.04 o 
  10   1   7      486.92      467.35      6.74 o 
  11   1   7      421.32      435.57     23.17 o 
  12   1   7       35.38       42.87      4.76 o 
  13   1   7        5.11       13.35      6.55 o 
  14   1   7      127.28      130.05      6.64 o 
   0   2   7    12512.36    12470.96     33.61 o 
   1   2   7       21.21        8.25      0.73 o 
   2   2   7      439.66      453.55      3.88 o 
   3   2   7      255.46      232.45      2.02 o 
   4   2   7     9493.31     9523.15     44.92 o 
   5   2   7      263.99      229.36      2.61 o 
   6   2   7      661.45      845.20      8.29 o 
   7   2   7      499.32      502.86      4.14 o 
   8   2   7       22.28       31.01      2.36 o 
   9   2   7       53.14       54.81      3.17 o 
  10   2   7     1334.16     1346.89      9.63 o 
  11   2   7      805.88      823.64      8.42 o 
  12   2   7        0.00        2.53      4.28 o 
  13   2   7       58.21       89.83      8.23 o 
  14   2   7      140.41      135.35     10.02 o 
   1   3   7     1731.30     1783.82     10.29 o 
   2   3   7     1169.56     1088.33      9.41 o 
   3   3   7     3239.14     3425.46      7.03 o 
   4   3   7        0.62        3.16      1.30 o 
   5   3   7       74.96       83.43      2.27 o 
   6   3   7     2074.68     2074.10     12.31 o 
   7   3   7     3075.61     3057.47     14.69 o 
   8   3   7     2479.03     2476.22     21.63 o 
   9   3   7       80.52       74.50      4.05 o 
  10   3   7        5.64        2.32      4.37 o 
  11   3   7        3.26       -2.61      6.72 o 
  12   3   7      129.83      156.99      9.15 o 
  13   3   7       25.23       30.39      7.78 o 
  14   3   7        3.01        4.00      7.34 o 
   0   4   7     2620.57     2691.05      9.33 o 
   1   4   7     1067.88     1031.97      3.43 o 
   2   4   7      732.72      823.76      5.13 o 
   3   4   7       50.30       48.74      1.37 o 
   4   4   7     2881.56     2986.75      8.86 o 
   5   4   7      765.21      757.76      4.75 o 
   6   4   7      212.75      176.98      6.33 o 
   7   4   7      429.39      428.37      4.96 o 
   8   4   7       35.97       44.41      5.44 o 
   9   4   7      229.75      210.38      6.12 o 
  10   4   7      106.56       70.21      7.27 o 
  11   4   7      129.37      116.32      8.42 o 
  12   4   7       23.97       25.33      7.54 o 
  13   4   7       11.57       27.93      8.48 o 
  14   4   7      167.34      158.83     10.31 o 
   1   5   7       45.33       95.98      1.84 o 
   2   5   7      551.61      508.01      2.51 o 
   3   5   7      920.05      925.36      9.78 o 
   4   5   7        1.09       -0.65      2.83 o 
   5   5   7      428.97      490.27     48.37 o 
   6   5   7        8.54       -0.03      4.89 o 
   7   5   7     1295.98     1295.07     11.27 o 
   8   5   7      119.04      110.92     16.89 o 
   9   5   7      227.59      229.96     21.43 o 
  10   5   7       15.51       11.74      7.17 o 
  11   5   7      300.17      271.65      9.71 o 
  12   5   7       58.09       48.24      7.83 o 
  13   5   7       31.13       50.66      8.72 o 
   0   6   7     3837.00     3696.03     26.45 o 
   1   6   7     1441.35     1647.03     12.19 o 
   2   6   7      122.89      128.78      2.26 o 
   3   6   7      295.78      283.38      2.74 o 
   4   6   7      176.33      198.83      4.41 o 
   5   6   7     1466.80     1427.65     10.00 o 
   6   6   7     1209.59     1238.07     11.36 o 
   7   6   7       89.80       81.27      5.98 o 
   8   6   7      171.72      174.38      5.03 o 
   9   6   7      538.65      515.79     14.97 o 
  10   6   7      703.67      721.07     12.56 o 
  11   6   7      641.48      674.10     12.09 o 
  12   6   7       28.49       40.41      8.40 o 
  13   6   7      128.57      171.24     10.07 o 
   1   7   7      653.77      622.67      6.69 o 
   2   7   7       61.14       46.41      2.25 o 
   3   7   7     2261.47     2314.47     11.24 o 
   4   7   7     1333.30     1338.21     14.79 o 
   5   7   7     1026.78     1034.66     14.61 o 
   6   7   7        6.02        9.82      4.56 o 
   7   7   7     2434.68     2484.78     60.61 o 
   8   7   7      323.59      345.71      9.51 o 
   9   7   7       27.86       35.15      6.14 o 
  10   7   7       87.97       93.83      8.14 o 
  11   7   7        2.27       -2.84      8.41 o 
  12   7   7       41.18       50.47      8.74 o 
  13   7   7        1.01        7.15      8.17 o 
   0   8   7     1237.99     1162.41     13.92 o 
   1   8   7      211.65      211.82      3.14 o 
   2   8   7       30.08       28.89      3.19 o 
   3   8   7      704.83      701.94      6.91 o 
   4   8   7      565.11      581.31      5.40 o 
   5   8   7      160.18      148.64      3.78 o 
   6   8   7      652.13      654.34     18.47 o 
   7   8   7       20.49       30.63      4.09 o 
   8   8   7      793.01      770.37     24.29 o 
   9   8   7        0.15       -3.30      6.71 o 
  10   8   7      170.60      148.07      8.51 o 
  11   8   7       13.49       13.85      7.84 o 
  12   8   7        2.56        1.33      8.90 o 
   1   9   7      610.95      631.31      5.80 o 
   2   9   7      899.29      885.76     10.84 o 
   3   9   7       67.86       55.79      3.89 o 
   4   9   7      307.41      293.72      6.29 o 
   5   9   7       86.24       73.27      5.24 o 
   6   9   7       13.43       20.24      5.16 o 
   7   9   7      148.01      183.44      5.20 o 
   8   9   7      332.02      337.85      9.18 o 
   9   9   7      138.10      143.00      6.82 o 
  10   9   7       28.00       16.20      7.28 o 
  11   9   7        4.25       14.65      7.44 o 
  12   9   7        6.04        7.25      8.32 o 
   0  10   7     1350.13     1262.15     27.92 o 
   1  10   7        0.61       -2.92      2.92 o 
   2  10   7     1362.70     1358.90      6.73 o 
   3  10   7      295.45      260.04      4.86 o 
   4  10   7       46.24       42.08      4.92 o 
   5  10   7      381.32      387.24      7.19 o 
   6  10   7       35.72       53.21      7.90 o 
   7  10   7        0.01        1.24      6.27 o 
   8  10   7       54.87       69.11      6.14 o 
   9  10   7       88.24       88.44      6.06 o 
  10  10   7        0.44        3.66      7.73 o 
  11  10   7      198.35      217.25     10.06 o 
   1  11   7      761.11      670.32      8.35 o 
   2  11   7      908.82      896.64      6.54 o 
   3  11   7      279.66      268.79      7.11 o 
   4  11   7      154.48      163.16      4.65 o 
   5  11   7      520.70      468.49      7.77 o 
   6  11   7        2.20       11.51      4.37 o 
   7  11   7      841.40      894.80     10.87 o 
   8  11   7       10.98       11.53      6.45 o 
   9  11   7       77.92       92.00     11.93 o 
  10  11   7      192.38      201.28      9.06 o 
   0  12   7     1253.46     1194.72      9.95 o 
   1  12   7       16.71       26.46      3.60 o 
   2  12   7       41.85       48.51      3.48 o 
   3  12   7       96.60       97.63      4.61 o 
   4  12   7       35.88       42.02      6.17 o 
   5  12   7      301.23      331.32      8.53 o 
   6  12   7        2.09       10.51      9.86 o 
   7  12   7        0.03       20.31      9.17 o 
   8  12   7       15.75       27.30      5.88 o 
   9  12   7       84.82       92.15      6.34 o 
   1  13   7      467.33      517.18      5.69 o 
   2  13   7      262.68      254.47      6.64 o 
   3  13   7      238.08      261.34      7.77 o 
   4  13   7        0.04        4.77      5.05 o 
   5  13   7      112.43      130.80      7.34 o 
   6  13   7      148.83      144.20     12.23 o 
   7  13   7        6.34       16.60      9.86 o 
   8  13   7       61.42       72.92      7.14 o 
   0  14   7      117.96      113.36      6.15 o 
   1  14   7      183.61      193.73      4.93 o 
   2  14   7      260.89      280.64      8.90 o 
   3  14   7      238.22      250.56      7.82 o 
   4  14   7       68.79       78.72      5.36 o 
   5  14   7      191.85      208.53      7.73 o 
   6  14   7       12.47       14.35      7.32 o 
   7  14   7        0.31        9.45      9.27 o 
   1  15   7       69.72       72.15      6.93 o 
   2  15   7      283.54      307.65      6.63 o 
   3  15   7       43.39       41.19      5.53 o 
   4  15   7       23.99       28.25      5.03 o 
   0   0   8     5965.60     6111.52    119.10 o 
   1   0   8       18.31       17.35      1.02 o 
   2   0   8      749.92      704.35      4.74 o 
   3   0   8       24.32       42.08      2.62 o 
   4   0   8     1778.60     1840.83     10.94 o 
   5   0   8     4217.44     4141.87     20.02 o 
   6   0   8     1345.52     1236.42      9.97 o 
   7   0   8      134.91      122.62      4.82 o 
   8   0   8      496.45      546.25      5.67 o 
   9   0   8     3808.41     3650.77     27.21 o 
  10   0   8       29.90        9.51      6.63 o 
  11   0   8       81.71       72.99      7.29 o 
  12   0   8        8.39       11.26      6.91 o 
  13   0   8       56.84       60.60      6.55 o 
  14   0   8       17.50       13.75      8.30 o 
   1   1   8     8424.48     8366.75     23.32 o 
   2   1   8      854.30      829.13      3.26 o 
   3   1   8      197.55      262.45      2.00 o 
   4   1   8      254.71      268.95      3.49 o 
   5   1   8      300.29      382.94      4.65 o 
   6   1   8      651.23      708.07      6.86 o 
   7   1   8       82.98       98.44      3.39 o 
   8   1   8        0.91        0.12      2.44 o 
   9   1   8     1172.57     1210.22      5.80 o 
  10   1   8       89.95       71.56      5.12 o 
  11   1   8      319.67      316.89      6.23 o 
  12   1   8       90.24      108.70      5.40 o 
  13   1   8      164.31      189.65      5.71 o 
  14   1   8       43.09       31.07      5.88 o 
   0   2   8       64.82       84.47      1.77 o 
   1   2   8       20.27       16.69      1.23 o 
   2   2   8      246.88      241.56      2.53 o 
   3   2   8     2317.64     2489.94      4.99 o 
   4   2   8     2295.72     2491.52      7.66 o 
   5   2   8       88.56       78.25      2.93 o 
   6   2   8      581.31      642.89      7.95 o 
   7   2   8        0.08        0.78      4.24 o 
   8   2   8       22.82       32.29      3.54 o 
   9   2   8       34.73       29.43      3.04 o 
  10   2   8      607.42      538.65     26.22 o 
  11   2   8       31.96       21.62      5.41 o 
  12   2   8        3.45        7.24      4.76 o 
  13   2   8       43.09       51.49      7.82 o 
  14   2   8        0.12        7.19      8.95 o 
   1   3   8     3188.37     3149.72     11.06 o 
   2   3   8      223.71      256.43      2.15 o 
   3   3   8     2101.32     2110.79      9.41 o 
   4   3   8      449.27      444.50      5.59 o 
   5   3   8      769.18      680.40      9.89 o 
   6   3   8      286.12      266.56      6.33 o 
   7   3   8      838.05      792.31      8.94 o 
   8   3   8     1230.18     1196.99     10.53 o 
   9   3   8      500.72      539.89      5.43 o 
  10   3   8      324.14      307.83      9.60 o 
  12   3   8        8.21       11.66      7.57 o 
  13   3   8        1.52        9.47      7.99 o 
  14   3   8       47.69       54.65      7.75 o 
   0   4   8     2902.41     3191.72      7.59 o 
   1   4   8        0.12        1.13      0.93 o 
   2   4   8        1.64       15.06      2.37 o 
   3   4   8      106.13       88.23      1.96 o 
   4   4   8      175.38      188.42      2.48 o 
   5   4   8     2063.80     2055.77     10.28 o 
   6   4   8     2166.89     2115.52     13.38 o 
   7   4   8        3.82       -1.92      4.95 o 
   8   4   8      126.20      121.15      4.89 o 
   9   4   8      197.57      197.51      5.46 o 
  10   4   8       11.21        1.61      7.54 o 
  11   4   8       62.35       58.53      8.13 o 
  12   4   8       73.39       68.07      7.49 o 
  13   4   8      198.67      196.04     10.29 o 
   1   5   8     4462.79     4542.37     30.06 o 
   2   5   8     1261.36     1229.05      9.74 o 
   3   5   8     1253.64     1220.56      4.72 o 
   4   5   8      793.58      770.16      4.11 o 
   5   5   8     2557.23     2473.25     14.54 o 
   6   5   8      233.72      260.07      7.04 o 
   7   5   8      309.22      305.35      7.51 o 
   8   5   8      586.93      526.86      7.00 o 
   9   5   8      705.84      716.53     36.19 o 
  10   5   8      262.60      235.48      8.91 o 
  11   5   8      225.69      224.43      9.69 o 
  12   5   8      313.52      331.42      9.92 o 
  13   5   8       37.38       58.22      9.24 o 
   0   6   8      725.29      822.91     16.71 o 
   1   6   8      617.21      623.46      3.86 o 
   2   6   8      462.23      477.48      5.28 o 
   3   6   8        6.60       15.57      2.83 o 
   4   6   8        7.63        4.43      2.89 o 
   5   6   8     1386.78     1478.48     12.13 o 
   6   6   8      955.66      917.08     10.34 o 
   7   6   8      132.16      113.63      6.23 o 
   8   6   8       95.10       91.01      4.91 o 
   9   6   8       40.30       41.96      5.15 o 
  10   6   8       63.59       56.97      8.20 o 
  11   6   8       59.45       47.87      7.77 o 
  12   6   8       11.64       18.10      8.12 o 
  13   6   8       12.68       25.66      9.48 o 
   1   7   8      108.32      114.00      2.65 o 
   2   7   8      199.97      235.01      3.29 o 
   3   7   8     1715.44     1635.52     13.98 o 
   4   7   8      571.17      595.97      5.07 o 
   5   7   8       99.28      103.13      4.89 o 
   6   7   8      748.26      725.03     10.05 o 
   7   7   8      135.94      130.77      7.20 o 
   8   7   8        3.10        5.46      5.57 o 
   9   7   8      102.21      111.71      5.45 o 
  10   7   8       16.08       17.01      7.27 o 
  11   7   8        0.37       -8.34      8.34 o 
  12   7   8      122.13      109.30      9.35 o 
   0   8   8      213.47      243.11      4.77 o 
   1   8   8      836.56      866.29      6.58 o 
   2   8   8      963.00      881.23      5.07 o 
   3   8   8     1106.39     1070.68     14.02 o 
   4   8   8      942.89      913.09     15.22 o 
   5   8   8      369.27      375.09      6.77 o 
   6   8   8       13.43       12.56      4.95 o 
   7   8   8      111.60      110.63      7.31 o 
   8   8   8        5.86        1.79      5.05 o 
   9   8   8      167.52      169.82      6.57 o 
  11   8   8       97.68       66.81      8.10 o 
  12   8   8       10.84        7.03      9.04 o 
   1   9   8      617.46      566.72      6.99 o 
   2   9   8     1049.96      993.49     13.68 o 
   3   9   8      417.55      389.96      6.10 o 
   4   9   8     1141.21     1119.52     13.53 o 
   5   9   8       55.22       60.14      5.41 o 
   6   9   8      202.69      216.58      6.15 o 
   7   9   8      606.73      634.04      8.37 o 
   8   9   8        0.23       -1.64      4.92 o 
   9   9   8       72.71       82.28      7.97 o 
  10   9   8       41.55       26.11      7.97 o 
  11   9   8        3.03        5.27      7.32 o 
   0  10   8      332.02      332.80      6.10 o 
   1  10   8       82.06       77.81      3.39 o 
   2  10   8      591.32      568.78      5.06 o 
   3  10   8      116.87      114.86      5.08 o 
   4  10   8       60.43       68.73      4.07 o 
   5  10   8      706.83      742.50     20.30 o 
   6  10   8      857.70      847.78     23.26 o 
   7  10   8       76.75       84.52      4.86 o 
   8  10   8       27.93       45.76      7.43 o 
   9  10   8      236.99      260.22     13.58 o 
  10  10   8       15.76        8.37      7.32 o 
  11  10   8        2.58       11.78      8.11 o 
   1  11   8       55.38       48.12      3.26 o 
   2  11   8      159.68      157.38      3.75 o 
   3  11   8       71.86       77.94      5.06 o 
   4  11   8      137.95      144.12      4.49 o 
   5  11   8      116.32      120.18      6.78 o 
   6  11   8       50.51       63.16      4.92 o 
   7  11   8      619.37      659.43      8.07 o 
   8  11   8        0.13        1.58      4.68 o 
   9  11   8       55.89       58.77      6.40 o 
  10  11   8        0.04       -1.89      9.17 o 
   0  12   8      651.00      679.56     13.76 o 
   1  12   8       92.06       91.27      3.87 o 
   2  12   8      100.35       91.36      3.80 o 
   3  12   8      311.77      347.52      7.16 o 
   4  12   8      253.66      261.02     10.89 o 
   5  12   8       10.99       18.81      7.79 o 
   6  12   8      128.20      140.60      6.93 o 
   7  12   8       19.45       37.45      9.96 o 
   8  12   8      389.38      410.25      8.09 o 
   9  12   8       29.44       32.98      4.85 o 
   1  13   8      243.29      240.37      5.47 o 
   2  13   8      404.02      421.97      6.62 o 
   3  13   8       52.76       80.58      8.53 o 
   4  13   8      104.44       99.62      5.20 o 
   5  13   8      265.67      275.80      8.22 o 
   6  13   8       64.72       88.38     14.95 o 
   7  13   8      560.21      668.98     10.32 o 
   8  13   8        2.04       24.33     11.26 o 
   0  14   8      199.17      198.09      8.44 o 
   1  14   8        0.57        3.48      4.02 o 
   2  14   8       26.32       35.25      5.38 o 
   3  14   8      120.63      143.32      6.84 o 
   4  14   8       56.31       57.39      6.13 o 
   5  14   8        9.98        7.15      6.51 o 
   6  14   8       80.13       97.76      7.98 o 
   1  15   8      101.39      108.77      4.68 o 
   2  15   8        5.07        4.96      5.19 o 
   3  15   8       31.88       24.89      8.93 o 
   4  15   8        3.37        2.92     10.49 o 
   1   1   9     1791.87     1885.73      8.61 o 
   2   1   9     2127.87     2353.03     10.77 o 
   3   1   9       80.12       67.20      1.47 o 
   4   1   9     3270.29     2958.65     11.84 o 
   5   1   9       35.73       29.25      3.32 o 
   6   1   9     3729.18     3884.79     15.31 o 
   7   1   9        3.62        0.61      3.18 o 
   8   1   9      684.00      627.73      7.31 o 
   9   1   9       17.23        6.52      3.00 o 
  10   1   9      210.75      197.66      5.51 o 
  11   1   9       26.32       20.65      4.90 o 
  12   1   9        2.75       -1.80      4.81 o 
  13   1   9       31.87       32.78      4.88 o 
  14   1   9       23.36       40.06      6.11 o 
   0   2   9     6526.85     6187.84     32.57 o 
   1   2   9      195.82      195.69      1.68 o 
   2   2   9      673.47      568.12      2.89 o 
   3   2   9       74.48       75.84      2.46 o 
   4   2   9        7.69        1.56      1.94 o 
   5   2   9      467.62      466.92      7.37 o 
   6   2   9      823.42      773.36      8.92 o 
   7   2   9      544.37      537.46      5.88 o 
   8   2   9      963.03      980.27     16.59 o 
   9   2   9       64.85       77.50      4.00 o 
  10   2   9     1133.22     1167.86     23.51 o 
  11   2   9       66.01       49.50      4.89 o 
  12   2   9        7.73        6.33      7.69 o 
  13   2   9        2.05        3.52      7.69 o 
  14   2   9      663.50      783.85     14.46 o 
   1   3   9      586.56      591.09      4.40 o 
   2   3   9     2588.88     2612.82      6.71 o 
   3   3   9      302.69      352.08      3.66 o 
   4   3   9    13437.86    13120.96     36.17 o 
   5   3   9      131.10      115.56      5.67 o 
   6   3   9     2519.02     2523.79     14.72 o 
   7   3   9      431.01      416.52      7.98 o 
   8   3   9      621.57      600.66      5.30 o 
   9   3   9      448.51      462.86     10.51 o 
  10   3   9      683.59      681.46     12.25 o 
  11   3   9       75.78       59.45      8.24 o 
  12   3   9        3.88        1.39      7.41 o 
  13   3   9       86.39      113.48      9.23 o 
   0   4   9     2284.13     2263.05     13.13 o 
   1   4   9      146.53      133.38      2.11 o 
   2   4   9      182.16      200.29      3.39 o 
   3   4   9      460.53      428.95      6.96 o 
   4   4   9      717.56      653.23      7.02 o 
   5   4   9        0.12        0.32      3.12 o 
   6   4   9       72.13       69.68      5.68 o 
   7   4   9       33.65       47.05      6.08 o 
   8   4   9      783.60      789.83      9.89 o 
   9   4   9       30.48       17.58      4.58 o 
  10   4   9      184.73      168.75      9.03 o 
  11   4   9       33.92       26.62      7.89 o 
  12   4   9        0.35       -2.66      6.89 o 
  13   4   9        8.88       27.09      9.20 o 
   1   5   9     1109.46     1143.94      6.62 o 
   2   5   9     2149.64     2196.66      8.80 o 
   3   5   9       44.75       30.42      2.89 o 
   4   5   9      220.57      242.16      4.21 o 
   5   5   9       15.25        6.62      5.34 o 
   6   5   9      343.15      323.85      7.64 o 
   7   5   9      725.34      689.62      9.59 o 
   8   5   9      154.04      136.32      6.58 o 
   9   5   9        5.89        2.05      4.71 o 
  10   5   9      391.84      373.09     10.52 o 
  11   5   9       38.81       32.12      8.34 o 
  12   5   9      283.37      268.45      9.58 o 
  13   5   9       12.44        7.76      9.28 o 
   0   6   9     1128.71     1139.56      9.90 o 
   1   6   9      678.91      716.80      5.78 o 
   2   6   9      352.04      329.26      4.47 o 
   3   6   9       25.93       23.43      5.31 o 
   4   6   9      551.16      512.98      5.41 o 
   5   6   9        8.75       -3.09      6.35 o 
   6   6   9       17.15       -0.81      6.11 o 
   7   6   9       33.76       33.86      5.93 o 
   8   6   9      659.65      610.30      9.77 o 
   9   6   9       41.56       36.67      5.27 o 
  10   6   9      142.02      132.79      8.62 o 
  11   6   9       49.06       38.03      7.67 o 
  12   6   9        0.35       -3.12      8.44 o 
   1   7   9       54.46       64.34      4.12 o 
   2   7   9        6.83        2.98      3.36 o 
   3   7   9       18.29       14.55      3.53 o 
   4   7   9     2210.39     2115.95     20.08 o 
   5   7   9      626.33      636.93      9.88 o 
   6   7   9     2768.62     2815.06     17.76 o 
   7   7   9       56.72       45.75      6.58 o 
   8   7   9      593.22      610.57     16.58 o 
   9   7   9      237.63      233.07      6.05 o 
  10   7   9      605.51      577.37     11.71 o 
  11   7   9        0.08       -4.62      8.32 o 
  12   7   9        3.82        5.70      8.04 o 
   0   8   9     2569.99     2647.43     28.64 o 
   1   8   9        2.27       -1.14      2.62 o 
   2   8   9        2.12       -1.31      2.82 o 
   3   8   9       65.58       68.47      3.91 o 
   4   8   9      130.25      148.88      5.92 o 
   5   8   9      187.46      219.24      8.30 o 
   6   8   9        1.18       15.91      7.24 o 
   7   8   9       22.92       39.37      7.00 o 
   8   8   9      237.56      210.28     11.27 o 
   9   8   9        0.12       -0.74      4.94 o 
  10   8   9      159.99      167.91      9.31 o 
  11   8   9        2.01       -5.94      8.01 o 
  12   8   9        1.54       14.69      9.83 o 
   1   9   9       30.08       31.75      3.03 o 
   2   9   9     1471.23     1477.04     14.71 o 
   3   9   9       37.34       34.59      4.21 o 
   4   9   9      133.90      133.00      4.28 o 
   5   9   9       53.88       35.93      5.52 o 
   6   9   9        7.34        3.07      6.65 o 
   7   9   9      171.94      180.99      8.98 o 
   8   9   9      325.69      306.31      6.92 o 
   9   9   9        7.38       -2.47      5.36 o 
  10   9   9       60.05       43.75      8.29 o 
  11   9   9       61.61       53.74      8.59 o 
   0  10   9      429.81      458.18      6.54 o 
   1  10   9      124.75      109.99      3.50 o 
   2  10   9      557.86      543.34      7.12 o 
   3  10   9       36.63       35.37      3.94 o 
   4  10   9      102.84       86.12      4.09 o 
   5  10   9        0.95        0.38      5.28 o 
   6  10   9     1236.68     1289.21     33.88 o 
   7  10   9        7.81       11.23      5.75 o 
   8  10   9      495.45      511.21     12.16 o 
   9  10   9        0.80       -5.62      5.62 o 
  10  10   9        4.47       -1.31      7.32 o 
   1  11   9       27.91       21.22      3.30 o 
   2  11   9        3.53        2.35      3.24 o 
   3  11   9      220.64      200.24      5.04 o 
   4  11   9      350.27      324.66      7.52 o 
   5  11   9      335.75      294.20      7.77 o 
   6  11   9      447.76      422.51     14.53 o 
   7  11   9      252.49      237.65      5.91 o 
   8  11   9       57.25       56.23      6.16 o 
   9  11   9       12.46       -4.28      6.29 o 
   0  12   9      209.00      204.69      6.37 o 
   1  12   9       67.42       57.57      3.65 o 
   2  12   9      354.41      330.02      6.33 o 
   3  12   9       98.62      111.84      4.93 o 
   4  12   9       56.78       54.72      5.01 o 
   5  12   9      103.60      103.44      6.86 o 
   6  12   9       10.25        4.56      6.51 o 
   7  12   9       23.46       24.35      5.26 o 
   8  12   9       23.54       35.15      7.77 o 
   1  13   9      134.17      151.94      4.55 o 
   2  13   9      148.12      171.97      5.48 o 
   3  13   9       83.04       99.92      6.45 o 
   4  13   9       44.76       55.07      4.73 o 
   5  13   9       80.50       89.25      8.92 o 
   6  13   9        0.70       10.88      7.19 o 
   7  13   9       48.06       69.18      7.06 o 
   0  14   9       20.46       22.61      5.71 o 
   1  14   9        0.00        5.05      4.05 o 
   2  14   9      191.92      212.62     10.38 o 
   3  14   9      214.37      225.49      6.22 o 
   4  14   9       37.33       41.18      6.62 o 
   5  14   9       38.62       46.96      6.78 o 
   1  15   9        7.93        3.88      5.06 o 
   2  15   9      243.57      289.22      8.64 o 
   0   0  10     1640.01     1863.42     23.06 o 
   1   0  10     3107.15     3258.25     34.66 o 
   2   0  10     4741.99     4847.76     28.65 o 
   3   0  10     1377.58     1444.00     38.59 o 
   4   0  10        0.01       -2.56      2.56 o 
   5   0  10     9484.38     9653.55     28.30 o 
   6   0  10       69.67       49.65      5.21 o 
   7   0  10       15.06       75.45      5.64 o 
   8   0  10      737.46      729.43      9.81 o 
   9   0  10      489.59      510.98      6.78 o 
  10   0  10        5.42       -6.55      6.55 o 
  11   0  10      226.27      193.62      7.78 o 
  12   0  10      126.40      144.32      7.67 o 
  13   0  10       54.53       61.58      7.45 o 
   1   1  10       15.24       13.02      1.23 o 
   2   1  10      513.33      474.96      2.66 o 
   3   1  10       27.35       57.96      1.95 o 
   4   1  10      831.78      756.14      3.78 o 
   5   1  10        3.68        5.06      4.27 o 
   6   1  10      227.78      250.66      4.75 o 
   7   1  10       12.19       13.16      3.71 o 
   8   1  10      372.60      339.87      5.53 o 
   9   1  10      410.34      399.76      4.41 o 
  10   1  10        3.59       -6.37      6.37 o 
  11   1  10       73.83       71.85      5.98 o 
  12   1  10        6.73        5.95      4.85 o 
  13   1  10      399.23      436.41      7.50 o 
   0   2  10     1432.13     1456.52      9.98 o 
   1   2  10        6.67        9.66      1.51 o 
   2   2  10      390.45      447.84      4.19 o 
   3   2  10        0.75       -0.71      1.97 o 
   4   2  10      242.54      268.61     11.09 o 
   5   2  10      830.17      899.93      9.53 o 
   6   2  10        3.49        2.02      3.98 o 
   7   2  10     1173.60     1155.42     17.69 o 
   8   2  10      249.68      238.70      5.14 o 
   9   2  10      776.36      736.63      6.00 o 
  10   2  10       74.51       52.35      5.22 o 
  11   2  10        9.28       -0.70      4.88 o 
  12   2  10        2.20       -3.33      7.88 o 
  13   2  10       21.57       33.44      9.01 o 
   1   3  10        3.69        9.77      1.81 o 
   2   3  10      352.47      364.42      2.59 o 
   3   3  10     1108.36     1164.12      7.97 o 
   4   3  10     1037.11     1001.46     15.05 o 
   5   3  10      786.01      792.86      9.53 o 
   6   3  10      169.78      165.64      6.65 o 
   7   3  10     2605.06     2579.86     16.01 o 
   8   3  10      199.49      201.90      5.26 o 
   9   3  10      390.81      440.68      6.33 o 
  10   3  10      148.76      134.48      8.82 o 
  11   3  10       32.38       23.82      7.98 o 
  12   3  10        5.90       -6.09      7.77 o 
  13   3  10       47.89       50.38      8.10 o 
   0   4  10      332.06      385.52     36.29 o 
   1   4  10      595.98      630.73      3.68 o 
   2   4  10       74.93       78.12      2.15 o 
   3   4  10      653.04      647.68      5.58 o 
   4   4  10       39.24       49.86      4.27 o 
   5   4  10     5733.39     5659.68     22.56 o 
   6   4  10      532.69      600.66      9.16 o 
   7   4  10     1305.30     1264.73     11.93 o 
   8   4  10      318.53      315.69      8.12 o 
   9   4  10      482.41      511.85      8.42 o 
  10   4  10        1.42       -3.54      7.84 o 
  11   4  10      391.49      387.95     10.89 o 
  12   4  10      118.92       98.72      8.46 o 
  13   4  10      193.84      218.71     10.47 o 
   1   5  10      389.83      361.15      7.49 o 
   2   5  10      126.06      110.56      3.50 o 
   3   5  10       60.67       60.25      3.21 o 
   4   5  10     1247.87     1155.45      6.99 o 
   5   5  10       39.27       36.02      6.24 o 
   6   5  10     1835.41     1837.68     14.16 o 
   7   5  10      463.79      414.67      8.64 o 
   8   5  10       62.44       44.42      6.52 o 
   9   5  10      442.65      449.50      6.90 o 
  10   5  10        0.83       -4.60      4.60 o 
  11   5  10        5.40       -4.01      8.22 o 
  12   5  10       37.72       24.07      8.37 o 
   0   6  10      946.38      923.83      9.48 o 
   1   6  10      499.68      469.62      5.27 o 
   2   6  10       29.63       16.63      3.23 o 
   3   6  10      228.71      211.47      4.32 o 
   4   6  10       21.36       18.39      4.21 o 
   5   6  10      509.69      494.06      9.19 o 
   7   6  10      154.75      138.33      7.33 o 
   8   6  10      104.48      106.03      7.55 o 
   9   6  10      336.57      335.14      8.91 o 
  10   6  10        4.56        7.19      5.16 o 
  11   6  10       28.70       31.06      7.06 o 
  12   6  10        0.56       -8.67      8.83 o 
   1   7  10        4.35       -1.24      3.41 o 
   2   7  10      336.08      341.48     14.08 o 
   3   7  10     1220.35     1142.65      9.68 o 
   4   7  10      466.72      469.02     17.45 o 
   5   7  10     1156.56     1155.76     12.43 o 
   6   7  10      531.95      574.54     10.05 o 
   7   7  10      205.61      207.62      7.68 o 
   8   7  10      107.09       87.38      7.02 o 
   9   7  10       61.17       48.24      7.38 o 
  10   7  10      252.84      250.50     21.03 o 
  11   7  10        2.22       -7.78      8.52 o 
  12   7  10        0.03       -2.14      7.62 o 
   0   8  10       30.96       35.92      5.48 o 
   1   8  10      145.36      135.11     11.45 o 
   2   8  10       44.89       31.73      4.37 o 
   3   8  10     2514.77     2474.69     11.58 o 
   4   8  10      128.76      157.00     13.60 o 
   5   8  10     1340.12     1452.62     14.27 o 
   6   8  10      166.75      178.63      7.83 o 
   7   8  10      178.10      155.05      8.59 o 
   8   8  10       35.67       30.04      7.65 o 
   9   8  10      344.20      358.25     22.00 o 
  10   8  10       37.15       37.81      8.28 o 
  11   8  10      561.25      565.76     13.34 o 
   1   9  10      714.02      708.54      8.86 o 
   2   9  10      117.50      109.24      3.46 o 
   3   9  10      540.60      509.38      5.82 o 
   4   9  10      113.02      115.42      4.71 o 
   5   9  10       14.75        4.93      6.53 o 
   6   9  10        0.08       -3.94      6.77 o 
   7   9  10      220.89      207.78      9.47 o 
   8   9  10       36.54       22.76      6.05 o 
   9   9  10      286.59      286.40     15.38 o 
  10   9  10       31.06       42.86      5.81 o 
  11   9  10       11.13       14.24      9.79 o 
   0  10  10      142.95      124.90      4.96 o 
   1  10  10       23.44       17.01      3.15 o 
   2  10  10       13.21        0.51      3.21 o 
   3  10  10        0.85       -0.72      4.40 o 
   4  10  10       24.48       17.02      3.85 o 
   5  10  10      174.41      169.13      8.46 o 
   6  10  10       32.61       24.47      7.69 o 
   7  10  10        0.52        3.91      8.66 o 
   8  10  10        6.04        1.49      5.89 o 
   9  10  10      175.69      175.47      6.53 o 
  10  10  10      125.02      107.19      6.65 o 
   1  11  10       34.58       17.45      3.60 o 
   2  11  10       97.65       95.76      4.46 o 
   3  11  10       51.58       49.18      4.69 o 
   4  11  10       22.04       13.81      4.18 o 
   5  11  10      155.69      135.34      6.65 o 
   6  11  10       37.10       44.49      8.03 o 
   7  11  10      221.85      235.62      7.45 o 
   8  11  10       25.26       16.45      5.77 o 
   9  11  10       16.20        8.97      6.63 o 
   0  12  10      275.98      267.22      6.69 o 
   1  12  10      160.94      178.27      4.28 o 
   2  12  10       46.46       45.16      4.34 o 
   3  12  10      401.92      410.78      9.59 o 
   4  12  10      152.85      137.98      7.11 o 
   5  12  10      312.23      296.25      8.23 o 
   6  12  10        7.44       -0.54      6.65 o 
   7  12  10      126.96      126.05     10.65 o 
   8  12  10       29.61       23.57      6.17 o 
   1  13  10      151.08      167.70      4.78 o 
   2  13  10       13.12       26.72      6.08 o 
   3  13  10      276.37      291.40      6.07 o 
   4  13  10       16.81       17.18      5.95 o 
   5  13  10      188.40      193.40      7.72 o 
   6  13  10       55.72       85.14      6.99 o 
   0  14  10        4.06       12.21      5.24 o 
   1  14  10        7.90        9.42      4.86 o 
   2  14  10       43.20       36.71      5.09 o 
   3  14  10        3.20        7.83      4.81 o 
   4  14  10       30.79       30.21      7.13 o 
   1   1  11     1403.04     1426.67      4.52 o 
   2   1  11        1.57        5.50      1.28 o 
   3   1  11       60.93       57.80      2.37 o 
   4   1  11     1403.42     1404.76      5.26 o 
   5   1  11      749.13      776.16     11.49 o 
   6   1  11      451.44      447.88      5.86 o 
   7   1  11     1522.41     1504.80      9.28 o 
   8   1  11        0.61        1.59      4.06 o 
   9   1  11      188.58      171.32     12.06 o 
  10   1  11       48.68       49.15      3.83 o 
  11   1  11      103.65       93.51      7.24 o 
  12   1  11        0.14       -1.89      5.23 o 
  13   1  11       42.96       47.96      8.70 o 
   0   2  11     4961.96     4805.49     28.23 o 
   1   2  11     1536.77     1495.28     16.02 o 
   2   2  11      338.05      366.24      4.84 o 
   3   2  11     3631.96     3547.37     41.57 o 
   4   2  11      563.11      574.62      9.72 o 
   5   2  11     2332.65     2257.62     10.59 o 
   6   2  11      810.83      747.62     24.37 o 
   7   2  11        0.03       -3.52      4.54 o 
   8   2  11      127.80      142.43      5.18 o 
   9   2  11      241.79      232.91      7.46 o 
  10   2  11     1475.90     1486.21     11.50 o 
  11   2  11        1.84       -6.70      6.70 o 
  12   2  11        2.45        1.26      7.22 o 
  13   2  11      246.50      276.01     11.31 o 
   1   3  11       80.28       91.76      1.97 o 
   2   3  11     1352.33     1336.85      9.89 o 
   3   3  11      201.44      188.20      3.31 o 
   4   3  11      475.82      495.45      5.11 o 
   5   3  11       25.00       19.87      6.17 o 
   6   3  11     3307.44     3224.48     18.06 o 
   7   3  11      531.91      494.51     19.24 o 
   8   3  11      913.03      906.96     12.76 o 
   9   3  11      105.07       91.50      6.27 o 
  10   3  11      107.45      104.51      5.83 o 
  11   3  11      190.57      184.49      9.43 o 
  13   3  11        4.60       -3.35      9.01 o 
   0   4  11     4641.32     4753.09     18.82 o 
   1   4  11        6.50       20.23      4.61 o 
   2   4  11      121.30      149.67      5.23 o 
   3   4  11      355.67      378.26      9.97 o 
   4   4  11      192.69      177.13      4.11 o 
   5   4  11       88.59       76.56      6.35 o 
   6   4  11      352.32      355.08      8.38 o 
   7   4  11       68.08       53.45      6.40 o 
   8   4  11       46.08       44.85      6.73 o 
   9   4  11       17.09        9.43      4.82 o 
  10   4  11       55.11       51.79      5.13 o 
  11   4  11       10.57        1.33      7.98 o 
  12   4  11       30.52       15.88      8.74 o 
   1   5  11      190.34      155.57      3.89 o 
   2   5  11        9.76       11.41      3.30 o 
   3   5  11       20.24       18.93      3.47 o 
   4   5  11       26.77       26.75      3.62 o 
   5   5  11     2236.39     2158.04     15.41 o 
   6   5  11        0.34       -5.60      6.27 o 
   7   5  11        4.52        0.17      6.06 o 
   8   5  11       31.30       36.17      6.83 o 
   9   5  11       64.81       57.91      6.53 o 
  10   5  11      192.78      186.49      5.81 o 
  11   5  11       13.43        1.91      7.18 o 
  12   5  11      113.06      110.62      9.77 o 
   0   6  11     1209.90     1150.52     10.84 o 
   1   6  11      270.96      274.12      6.83 o 
   2   6  11      523.83      482.63      6.62 o 
   3   6  11     2528.51     2456.71     14.06 o 
   4   6  11      371.23      349.59      6.61 o 
   5   6  11     3992.57     3891.25     20.57 o 
   6   6  11      326.53      316.00      8.46 o 
   7   6  11       71.42       48.63      6.50 o 
   8   6  11      144.35      130.82      7.27 o 
   9   6  11      212.56      207.23      8.66 o 
  10   6  11      223.06      213.91      9.81 o 
  11   6  11      110.20      104.73      9.24 o 
  12   6  11        2.67       -7.26      7.26 o 
   1   7  11        8.99       10.76      4.22 o 
   2   7  11      553.49      579.10      8.09 o 
   3   7  11      367.70      379.05     24.08 o 
   4   7  11     1147.04     1209.74     34.34 o 
   5   7  11       38.00       74.15      7.27 o 
   6   7  11      545.68      560.42      9.96 o 
   7   7  11      265.17      277.34      9.17 o 
   8   7  11      199.71      206.44      8.85 o 
   9   7  11       65.38       57.54      7.84 o 
  10   7  11      147.28      166.12      6.41 o 
  11   7  11        0.17       -5.06      7.04 o 
   0   8  11      167.04      170.25      6.96 o 
   1   8  11      171.52      177.80      4.86 o 
   2   8  11      109.56      109.98      4.79 o 
   3   8  11       44.73       47.75      8.06 o 
   4   8  11     1894.52     1853.41     13.92 o 
   5   8  11       10.68       18.17      6.45 o 
   6   8  11       34.59       46.32      7.52 o 
   7   8  11      112.26      103.01      7.54 o 
   8   8  11       47.63       46.39      7.81 o 
   9   8  11      103.65      114.01      6.14 o 
  10   8  11      428.69      462.32     23.77 o 
  11   8  11       34.95       28.47      8.92 o 
   1   9  11      135.47      137.08      8.09 o 
   2   9  11       10.32       11.25      7.90 o 
   3   9  11      187.34      177.68     15.42 o 
   4   9  11      329.39      352.49      9.62 o 
   5   9  11      135.80      133.42      8.60 o 
   6   9  11       50.63       59.61      8.55 o 
   7   9  11       12.50        6.96      7.30 o 
   8   9  11       14.26       10.07      7.90 o 
   9   9  11        0.14        0.81      5.70 o 
  10   9  11      159.39      162.47      6.81 o 
   1  10  11       94.56       65.52     15.52 o 
   2  10  11      155.83      142.77     19.85 o 
   3  10  11      328.73      298.78      6.29 o 
   4  10  11       73.94       65.50      8.35 o 
   5  10  11      793.63      804.69     13.16 o 
   6  10  11      529.77      524.69     12.03 o 
   7  10  11       57.31       65.60      7.96 o 
   8  10  11       77.90       82.66      6.64 o 
   9  10  11      241.59      276.95     14.80 o 
   1  11  11      376.69      372.09      5.75 o 
   2  11  11       69.33       56.21      4.49 o 
   3  11  11       14.96       11.67      4.72 o 
   4  11  11      333.36      322.28     10.79 o 
   5  11  11       20.30       26.98      8.61 o 
   6  11  11      135.40      145.56      9.83 o 
   7  11  11      181.06      220.02     10.56 o 
   8  11  11       10.79        1.87      6.51 o 
   0  12  11       51.71       42.51      5.29 o 
   1  12  11      108.22      116.18      4.21 o 
   2  12  11       35.58       21.71      4.73 o 
   3  12  11        3.49        5.79      4.66 o 
   4  12  11        3.38       -1.27      6.14 o 
   5  12  11       10.03        4.30      7.55 o 
   6  12  11        7.68        1.77      7.94 o 
   7  12  11       11.89       14.10      6.16 o 
   1  13  11       33.97       42.30      4.49 o 
   2  13  11      481.51      509.01      9.12 o 
   3  13  11        5.33        2.00      4.38 o 
   4  13  11        0.08        1.09      6.06 o 
   5  13  11       42.29       34.53      6.65 o 
   6  13  11        0.58       13.48     10.02 o 
   0  14  11       47.80       64.48      7.67 o 
   1  14  11        5.66        5.49      4.66 o 
   2  14  11        8.50        9.94      4.60 o 
   3  14  11      147.21      158.45      5.83 o 
   0   0  12     1661.46     1755.40     12.06 o 
   1   0  12       10.43       39.22     18.15 o 
   2   0  12      366.42      334.99      4.73 o 
   3   0  12       21.09       14.58      3.26 o 
   4   0  12      189.97      205.64      8.49 o 
   5   0  12      187.82      185.42      6.76 o 
   6   0  12     3065.89     3079.56     17.99 o 
   7   0  12        8.21       15.92      6.36 o 
   8   0  12     1998.00     2010.59     15.87 o 
   9   0  12      314.18      330.13      8.91 o 
  10   0  12       32.05       24.76      4.39 o 
  11   0  12      164.32      156.14      8.54 o 
  12   0  12      141.76      134.81      9.01 o 
   1   1  12      367.47      325.66      3.63 o 
   2   1  12     1942.51     1952.03     16.14 o 
   3   1  12      797.26      822.60      6.64 o 
   4   1  12     1649.78     1586.74     12.94 o 
   5   1  12      152.42      173.42      4.81 o 
   6   1  12       19.74       10.65      4.43 o 
   7   1  12      428.03      434.73      6.48 o 
   8   1  12      190.65      160.78      5.48 o 
   9   1  12      171.71      174.93      5.47 o 
  10   1  12      210.12      211.88      4.25 o 
  11   1  12       60.65       70.37      5.47 o 
  12   1  12      191.16      191.52      6.57 o 
   0   2  12       79.16      113.42     14.26 o 
   1   2  12      148.05      162.76      4.83 o 
   2   2  12      192.61      208.59      3.14 o 
   3   2  12      112.48      118.39      3.88 o 
   4   2  12      215.01      210.04      3.78 o 
   5   2  12      170.83      181.95      5.03 o 
   6   2  12      269.59      248.70     11.16 o 
   7   2  12      272.50      258.99      5.97 o 
   8   2  12      105.51       84.49      5.02 o 
   9   2  12      331.65      312.69     12.34 o 
  10   2  12        1.78        9.37      3.21 o 
  11   2  12       13.47        9.76      7.72 o 
  12   2  12       12.51        0.24      8.25 o 
   1   3  12        2.39        6.54      2.36 o 
   2   3  12      624.51      606.41     10.22 o 
   3   3  12      247.35      275.81      4.69 o 
   4   3  12     1798.28     1732.33     23.91 o 
   5   3  12     1056.32     1021.15     11.39 o 
   6   3  12      888.02      867.88     10.99 o 
   7   3  12        5.94        9.58      7.64 o 
   8   3  12      204.56      207.41      9.82 o 
   9   3  12       95.20       93.60      5.05 o 
  10   3  12       24.43       25.23      3.86 o 
  11   3  12       46.15       41.41      7.45 o 
  12   3  12       26.91       17.85      7.20 o 
   0   4  12     2224.97     2064.36     13.28 o 
   1   4  12      270.47      282.31      4.72 o 
   2   4  12     1295.87     1291.22      7.79 o 
   3   4  12      573.17      596.76     23.23 o 
   4   4  12      591.25      560.43     11.28 o 
   5   4  12        9.10       -4.04      6.85 o 
   6   4  12     2000.73     2038.78     15.46 o 
   7   4  12       86.25      107.62      7.35 o 
   8   4  12      975.34      980.62     22.85 o 
   9   4  12       17.93        3.54      4.97 o 
  10   4  12       42.49       44.16      5.21 o 
  11   4  12       23.58       10.60      7.70 o 
   1   5  12     1510.96     1421.49     12.39 o 
   2   5  12      828.08      802.60      8.22 o 
   3   5  12       61.31       56.31      3.85 o 
   4   5  12      925.61      913.40     11.12 o 
   5   5  12      165.67      142.67      7.57 o 
   6   5  12      125.70      115.53      7.41 o 
   7   5  12       46.15       49.15      7.06 o 
   8   5  12        0.08       -7.00      7.00 o 
   9   5  12      268.79      257.55      8.26 o 
  10   5  12       55.95       57.72      5.73 o 
  11   5  12       44.94       39.12      9.09 o 
  12   5  12      283.20      291.08     10.69 o 
   0   6  12      232.22      206.75      6.98 o 
   1   6  12      244.41      216.37      4.97 o 
   2   6  12      189.95      177.70      4.75 o 
   3   6  12        2.83       -4.20      4.20 o 
   4   6  12      110.77      125.33      7.76 o 
   5   6  12       64.76       64.99      7.22 o 
   6   6  12      219.67      204.03      7.90 o 
   7   6  12      170.81      137.80      7.61 o 
   8   6  12      148.58      135.27      7.50 o 
   9   6  12       42.49       28.67      7.67 o 
  10   6  12        2.74        3.81      4.82 o 
  11   6  12       46.75       45.69      8.25 o 
   1   7  12      257.24      252.50     11.85 o 
   2   7  12      551.09      567.55      6.52 o 
   3   7  12     1105.03     1065.66      8.82 o 
   4   7  12      982.95      922.83     11.80 o 
   5   7  12        7.39        2.21      6.77 o 
   6   7  12       11.08       11.06      7.16 o 
   7   7  12        6.51        5.78      7.49 o 
   8   7  12      178.10      178.97      8.95 o 
   9   7  12      123.48      133.09      8.90 o 
  10   7  12      115.56      109.63     10.86 o 
  11   7  12        8.21        3.20      9.38 o 
   0   8  12     3448.91     3454.56     19.46 o 
   1   8  12      266.71      293.64      5.75 o 
   2   8  12     1534.33     1593.43     14.28 o 
   3   8  12        7.04       17.86      4.36 o 
   4   8  12        0.60       17.83      6.75 o 
   5   8  12      143.70      153.70      7.97 o 
   6   8  12       48.06       53.96      7.07 o 
   7   8  12      171.29      164.06      8.84 o 
   8   8  12      158.42      152.56      9.12 o 
   9   8  12       25.75       40.15      5.90 o 
  10   8  12       64.38       75.32      6.08 o 
   1   9  12      215.21      230.82     13.66 o 
   2   9  12       92.68      104.68      7.35 o 
   3   9  12       10.37       22.20      9.90 o 
   4   9  12      788.81      758.89     11.72 o 
   5   9  12       43.02       42.30      7.40 o 
   6   9  12      478.55      472.23     11.15 o 
   7   9  12      189.66      218.69      9.84 o 
   8   9  12      152.01      166.24      9.92 o 
   9   9  12        3.39        2.32      6.47 o 
   0  10  12       76.29       56.14      7.53 o 
   1  10  12       16.92        1.79      4.67 o 
   2  10  12       11.41        2.12      5.27 o 
   3  10  12      317.92      275.06     10.29 o 
   4  10  12      138.01      118.42      8.16 o 
   5  10  12      192.98      211.38      8.88 o 
   6  10  12        0.00       -2.04      7.86 o 
   7  10  12       16.94       -0.04      8.90 o 
   8  10  12       40.85       30.08      8.93 o 
   9  10  12        1.29       -2.44      6.14 o 
   1  11  12       14.57        2.47      4.68 o 
   2  11  12       30.27       25.01      4.73 o 
   3  11  12      101.98       87.21      7.54 o 
   4  11  12       67.19       54.27      7.59 o 
   5  11  12        2.19        2.83      7.56 o 
   6  11  12      123.25      122.32      8.73 o 
   7  11  12      188.57      218.17     11.08 o 
   8  11  12        9.14        9.71      5.78 o 
   0  12  12      440.00      458.99     11.15 o 
   1  12  12      151.37      139.60      6.40 o 
   2  12  12       48.47       53.19      9.33 o 
   3  12  12       94.50       83.69      7.91 o 
   4  12  12       25.05       20.18      8.59 o 
   5  12  12       39.84       35.12      9.66 o 
   6  12  12      306.43      352.09     12.30 o 
   1  13  12       42.06       37.06      5.79 o 
   2  13  12       32.66       34.06      5.66 o 
   3  13  12       57.57       48.92      7.41 o 
   4  13  12      484.19      493.74     13.17 o 
   0  14  12       91.70      117.05      8.25 o 
   1  14  12        0.88        1.14      4.86 o 
   1   1  13      554.64      524.32      4.48 o 
   2   1  13      245.48      257.51      3.43 o 
   3   1  13      555.35      593.75      4.31 o 
   4   1  13       25.42       25.40      3.02 o 
   5   1  13      166.24      137.56      5.03 o 
   6   1  13       85.18       77.90      5.14 o 
   7   1  13      962.39      942.88     18.02 o 
   8   1  13      156.39      135.64      5.59 o 
   9   1  13      246.46      258.33      6.39 o 
  10   1  13       40.10       43.90      5.41 o 
  11   1  13        6.66        1.49      5.14 o 
  12   1  13       52.26       46.46      8.80 o 
   0   2  13      683.94      695.31      8.62 o 
   1   2  13      276.31      271.03      4.61 o 
   2   2  13     1102.18     1098.09      7.49 o 
   3   2  13     3551.12     3527.26     18.07 o 
   4   2  13      651.92      664.91     13.78 o 
   5   2  13      802.86      802.69      7.60 o 
   6   2  13     1630.26     1546.86     47.49 o 
   7   2  13       84.76       76.46     11.21 o 
   8   2  13      515.81      469.21      8.00 o 
   9   2  13        6.25        5.92      4.78 o 
  10   2  13      189.15      200.03      5.77 o 
  11   2  13      324.10      322.09     10.22 o 
   1   3  13     2621.24     2617.44     21.28 o 
   2   3  13      456.34      435.66     12.12 o 
   3   3  13     2080.44     2141.18     49.28 o 
   4   3  13        4.00       -1.20      6.90 o 
   5   3  13       14.79       16.71      6.38 o 
   6   3  13      293.86      265.62      6.03 o 
   7   3  13     1177.33     1209.28     42.29 o 
   8   3  13       10.66       13.42      5.67 o 
   9   3  13      207.54      217.23     13.08 o 
  10   3  13       61.98       67.29      5.32 o 
  11   3  13        4.34        8.97      8.24 o 
  12   3  13      183.60      184.87     10.55 o 
   0   4  13     2524.17     2510.55     15.30 o 
   1   4  13       49.22       44.09      3.94 o 
   2   4  13       65.46       53.28      4.15 o 
   3   4  13       30.98       25.96      3.84 o 
   4   4  13     1173.47     1052.98     12.05 o 
   5   4  13        6.29        7.14      6.17 o 
   6   4  13       79.99       69.61      6.79 o 
   7   4  13       37.83       28.71      6.82 o 
   8   4  13       44.75       54.28      9.07 o 
   9   4  13      431.90      435.50     34.16 o 
  10   4  13      154.89      150.73      6.00 o 
  11   4  13        5.18       -3.77      8.21 o 
   1   5  13     2618.54     2521.70     11.00 o 
   2   5  13        5.43        0.42      3.93 o 
   3   5  13      230.38      232.53     11.49 o 
   4   5  13      116.33      111.40      7.58 o 
   5   5  13        2.84        1.15      6.10 o 
   6   5  13       75.30       62.98      7.41 o 
   7   5  13      575.81      571.67     10.73 o 
   8   5  13       24.17       18.27      7.09 o 
   9   5  13      102.98       98.81      9.27 o 
  10   5  13       68.93       54.59      4.67 o 
  11   5  13       21.43       10.81      7.82 o 
   0   6  13      143.88      127.24      6.51 o 
   1   6  13      117.31      113.90      4.50 o 
   2   6  13        6.88        3.32      3.90 o 
   3   6  13      452.75      434.46      8.32 o 
   4   6  13     1003.32      991.87     12.10 o 
   5   6  13        6.54       10.43      6.43 o 
   6   6  13      360.27      367.16      9.43 o 
   7   6  13       18.11        3.63      6.77 o 
   8   6  13      447.61      441.21     10.26 o 
   9   6  13      365.78      360.18     10.34 o 
  10   6  13       35.80       40.00      5.50 o 
  11   6  13      127.12      143.51     10.61 o 
   1   7  13      862.07      854.45     13.28 o 
   2   7  13      182.75      192.35      5.28 o 
   3   7  13        4.46       10.26      5.31 o 
   4   7  13       18.90       15.94      6.59 o 
   5   7  13        3.29       -0.94      7.05 o 
   6   7  13       38.20       19.06      7.31 o 
   7   7  13      511.97      543.61     11.45 o 
   8   7  13       96.35      115.33      8.89 o 
   9   7  13      548.71      634.19     12.35 o 
  10   7  13       65.98       62.40      6.00 o 
   0   8  13      600.06      685.30     10.30 o 
   1   8  13      108.80      156.70     20.17 o 
   2   8  13      259.78      295.62     24.76 o 
   3   8  13      246.70      265.50      5.78 o 
   4   8  13      201.30      195.98      8.46 o 
   5   8  13       66.78       77.13      7.90 o 
   6   8  13       59.03       67.35      7.46 o 
   7   8  13      268.80      286.96     10.14 o 
   8   8  13       41.82       50.64      8.73 o 
   9   8  13       59.28       73.77      9.09 o 
  10   8  13       45.07       64.48      6.62 o 
   1   9  13     1635.01     1731.91     18.50 o 
   2   9  13       51.90       62.51     11.39 o 
   3   9  13       43.07       42.09      4.66 o 
   4   9  13      400.65      388.79      9.61 o 
   5   9  13      155.16      168.59      8.45 o 
   6   9  13       63.28       66.32      7.81 o 
   7   9  13       33.87       43.48      8.78 o 
   8   9  13      164.96      170.14     10.01 o 
   9   9  13       26.79       27.52     11.30 o 
   0  10  13        4.75       14.94      6.31 o 
   1  10  13       45.03       36.43      4.98 o 
   2  10  13       28.40       29.28      7.30 o 
   3  10  13      149.97      130.23      7.64 o 
   4  10  13       10.48        8.69      6.89 o 
   5  10  13      311.77      305.79      9.88 o 
   6  10  13        1.98       -0.59      7.14 o 
   8  10  13       72.14       66.48      8.53 o 
   1  11  13        2.73       -1.50      5.16 o 
   2  11  13        6.88        6.57      6.99 o 
   3  11  13       62.24       53.37      9.26 o 
   4  11  13       58.46       46.31      8.02 o 
   5  11  13       64.87       66.60      9.03 o 
   6  11  13        0.12       -6.31      8.40 o 
   7  11  13       36.54       17.87      8.69 o 
   0  12  13      142.55      143.00      8.99 o 
   1  12  13       25.89        9.31      6.01 o 
   3  12  13       22.84       15.68      8.26 o 
   4  12  13      205.79      195.43     10.83 o 
   5  12  13       64.07       49.33      9.74 o 
   1  13  13        5.74       -3.79      5.20 o 
   2  13  13        0.71       -5.71      7.69 o 
   0   0  14        5.25        5.41      5.25 o 
   1   0  14     1005.20      966.76      7.55 o 
   2   0  14      242.50      233.88      5.01 o 
   3   0  14      494.13      488.43     11.66 o 
   4   0  14       31.10       29.64      6.54 o 
   5   0  14       76.07       73.95      7.06 o 
   6   0  14      316.10      309.38      8.58 o 
   7   0  14      122.34       87.41      8.30 o 
   8   0  14      294.09      342.96      9.58 o 
   9   0  14      304.03      272.52      9.38 o 
  11   0  14      248.50      291.98     10.50 o 
   1   1  14      346.49      348.55      3.85 o 
   2   1  14     1502.33     1452.72     12.08 o 
   3   1  14      471.47      500.55      4.62 o 
   4   1  14      214.96      215.67      5.66 o 
   5   1  14      288.45      294.74      6.02 o 
   6   1  14       65.60       56.57      5.39 o 
   7   1  14     1102.83     1088.55      9.31 o 
   8   1  14       13.76       15.11      4.91 o 
   9   1  14        0.00       -7.06      7.06 o 
  10   1  14       40.67       29.17      5.60 o 
  11   1  14        5.42       -3.08      5.42 o 
   0   2  14       15.95       24.45      3.85 o 
   1   2  14      382.56      407.45      5.45 o 
   2   2  14      348.14      364.93      6.14 o 
   3   2  14      179.63      189.20      3.59 o 
   4   2  14     1235.28     1211.76      9.14 o 
   5   2  14      157.49      151.52      5.46 o 
   6   2  14       76.59       75.17      5.29 o 
   7   2  14       92.29       87.74      5.80 o 
   8   2  14        0.56       -0.84      4.90 o 
   9   2  14       19.65        5.87      4.90 o 
  10   2  14       20.86       10.63      6.15 o 
  11   2  14       46.70       52.96      9.48 o 
   1   3  14       41.83       37.50      4.85 o 
   2   3  14      376.39      388.19      5.71 o 
   3   3  14      132.85      145.40      4.74 o 
   4   3  14      664.16      635.14     10.78 o 
   5   3  14      287.22      252.02      5.93 o 
   6   3  14      213.45      198.91      9.72 o 
   7   3  14      144.90      165.79     16.46 o 
   8   3  14      214.78      188.13      8.51 o 
   9   3  14      231.36      224.98      7.32 o 
  10   3  14       54.64       90.47      7.55 o 
  11   3  14       37.07       24.82      9.38 o 
   0   4  14      762.77      733.14      9.80 o 
   1   4  14      147.52      146.65      4.83 o 
   2   4  14       17.53       25.94      6.47 o 
   3   4  14      331.23      326.89      5.54 o 
   4   4  14        3.48        1.39      6.87 o 
   5   4  14      252.96      244.83      8.00 o 
   6   4  14      832.51      859.72     11.95 o 
   7   4  14        7.48        9.51      5.29 o 
   8   4  14     1150.21     1128.66     71.14 o 
   9   4  14      188.88      188.13     15.41 o 
  10   4  14       42.70       43.01      5.75 o 
  11   4  14      275.21      269.89     11.41 o 
   1   5  14       88.17       84.88      4.30 o 
   2   5  14      190.44      183.86      7.44 o 
   3   5  14     1672.95     1607.57      9.48 o 
   4   5  14      140.81      133.12      7.40 o 
   5   5  14      108.21      109.46      7.48 o 
   6   5  14        2.12        0.01      6.99 o 
   7   5  14      986.88      983.73     12.77 o 
   8   5  14       11.78       12.14      7.70 o 
   9   5  14      130.01      132.57     15.54 o 
  10   5  14       15.43       15.74      5.66 o 
   0   6  14      285.33      260.03      7.47 o 
   1   6  14        0.83        0.94      4.16 o 
   2   6  14       17.10       18.68      4.40 o 
   3   6  14        0.39       -0.30      4.24 o 
   4   6  14        4.84        1.33      6.16 o 
   5   6  14        9.25        7.08      6.58 o 
   6   6  14        0.78        1.89      7.18 o 
   7   6  14       34.73       14.20      8.08 o 
   8   6  14      138.28      163.57      9.42 o 
   9   6  14        3.42       13.45      7.66 o 
  10   6  14        2.67        0.42      5.89 o 
   1   7  14     1421.72     1384.70      9.63 o 
   2   7  14       53.74       58.98      8.09 o 
   3   7  14      491.66      485.24      6.77 o 
   4   7  14      346.28      327.90      9.37 o 
   5   7  14       44.12       37.24      7.88 o 
   6   7  14      210.23      199.92      8.39 o 
   7   7  14       48.08       47.68      8.30 o 
   8   7  14      292.88      329.68     10.69 o 
   9   7  14      355.14      412.23     10.97 o 
  10   7  14      157.23      190.18      9.19 o 
   0   8  14     1104.34     1109.31     12.77 o 
   1   8  14       18.69       43.20     10.31 o 
   2   8  14      532.80      546.66     18.78 o 
   3   8  14        2.71        5.35      4.24 o 
   4   8  14      308.01      279.59      9.11 o 
   5   8  14      199.67      174.30      8.33 o 
   6   8  14        6.30        2.58      7.49 o 
   7   8  14        7.84       14.93      7.90 o 
   8   8  14      116.67      139.58      9.70 o 
   9   8  14       31.48       39.87      8.95 o 
   1   9  14      224.59      245.95      9.79 o 
   2   9  14      141.70      146.49      5.47 o 
   3   9  14      222.14      226.62      6.02 o 
   4   9  14      181.54      162.91      8.00 o 
   5   9  14       26.46       15.86      6.79 o 
   6   9  14        0.49        6.60      7.68 o 
   7   9  14      253.55      293.49     10.58 o 
   8   9  14       10.09       23.64      9.37 o 
   0  10  14       11.76       13.06      6.48 o 
   1  10  14       32.31       39.83      6.35 o 
   2  10  14        0.13        0.87      6.74 o 
   3  10  14       69.93       78.72     10.46 o 
   4  10  14       51.60       48.79      7.39 o 
   5  10  14       41.69       45.59      7.82 o 
   6  10  14      104.16       89.62      8.18 o 
   7  10  14       69.85       60.97      9.84 o 
   1  11  14      255.67      279.79     13.14 o 
   2  11  14       15.99        7.63      6.13 o 
   3  11  14       19.14       23.04      7.59 o 
   4  11  14       99.74      108.33      9.11 o 
   5  11  14        0.57        3.15      8.87 o 
   6  11  14       20.47       18.48      8.84 o 
   0  12  14       43.69       21.60      8.56 o 
   1  12  14       22.80        5.39      5.68 o 
   2  12  14       16.34       -2.93      5.49 o 
   3  12  14      186.56      197.77      9.70 o 
   4  12  14       74.69       93.44     10.41 o 
   1   1  15       14.44       16.15      4.01 o 
   2   1  15     1817.12     1827.60      7.42 o 
   3   1  15       28.72       33.58      3.19 o 
   4   1  15      447.42      428.07      6.68 o 
   5   1  15        0.31        5.55      4.65 o 
   6   1  15      383.92      349.17      6.88 o 
   7   1  15       24.63       40.12      5.22 o 
   8   1  15        3.67       -2.22      4.89 o 
   9   1  15       13.95        6.25      6.88 o 
  10   1  15       59.58       60.02      5.49 o 
  11   1  15       10.19       -3.45      8.49 o 
   0   2  15     1380.26     1438.78     32.83 o 
   1   2  15      924.51      976.36      6.85 o 
   2   2  15      883.51      904.02     10.71 o 
   3   2  15      538.41      523.65      8.67 o 
   4   2  15       28.69       26.56      5.03 o 
   5   2  15       16.75       23.00      5.18 o 
   6   2  15     1086.43     1087.06      9.71 o 
   7   2  15       55.66       67.04      5.30 o 
   8   2  15      493.71      475.90      7.81 o 
   9   2  15       25.71       27.33      5.08 o 
  10   2  15        1.45       -3.94      5.37 o 
  11   2  15       30.01       15.65      9.58 o 
   1   3  15      122.74      136.23      4.87 o 
   2   3  15     2040.94     2057.30     29.68 o 
   3   3  15      103.40      108.30     10.66 o 
   4   3  15       52.36       55.04      5.39 o 
   5   3  15       51.84       59.57      6.78 o 
   6   3  15       18.74       91.48     46.86 o 
   7   3  15      116.12      129.42      6.06 o 
   8   3  15      309.40      289.94     16.30 o 
   9   3  15       51.04       61.44      5.85 o 
  10   3  15      169.82      186.27      6.28 o 
   0   4  15      429.54      471.13      8.88 o 
   1   4  15        8.01       11.73      4.47 o 
   2   4  15      204.66      194.70      5.14 o 
   3   4  15        0.03        1.39      4.09 o 
   4   4  15      184.31      164.73      7.90 o 
   5   4  15      227.70      212.51      8.16 o 
   6   4  15        1.63       -0.25      7.53 o 
   7   4  15      117.69      122.89     17.85 o 
   8   4  15       23.11       18.40      5.78 o 
   9   4  15       23.54       36.97      6.37 o 
  10   4  15        8.22       11.30      5.70 o 
   1   5  15        2.72        0.61      4.64 o 
   2   5  15      104.00      103.60      7.09 o 
   3   5  15        4.32        2.60      4.40 o 
   4   5  15      464.66      435.04      9.35 o 
   5   5  15      133.99      154.17      8.27 o 
   6   5  15       17.07       15.16      6.67 o 
   7   5  15      144.33      108.55      8.11 o 
   8   5  15      162.82      184.54     18.12 o 
   9   5  15       79.24       64.82      7.74 o 
  10   5  15        1.25       -3.65      5.97 o 
   0   6  15      795.87      705.32     10.77 o 
   1   6  15        2.32        0.08      4.85 o 
   2   6  15     1891.43     1838.07     10.77 o 
   3   6  15       28.32       14.61      4.69 o 
   5   6  15      402.03      369.95      9.65 o 
   6   6  15      741.78      756.17     12.12 o 
   7   6  15       12.97       13.25      6.83 o 
   8   6  15      309.03      319.14      9.55 o 
   9   6  15        2.45        5.00      6.07 o 
   1   7  15       86.34       98.61     12.70 o 
   2   7  15      453.87      481.90     11.59 o 
   3   7  15        0.16        1.98      4.41 o 
   4   7  15      192.29      195.62      8.23 o 
   5   7  15        8.28        5.73      6.63 o 
   6   7  15        3.95       -3.68      7.79 o 
   7   7  15        3.71        2.31      7.16 o 
   8   7  15       33.39       46.62      7.55 o 
   9   7  15       91.60      100.37      8.57 o 
   0   8  15      362.85      376.92      9.41 o 
   1   8  15       67.71       96.85      8.40 o 
   2   8  15       17.77       28.29      6.06 o 
   3   8  15        4.13       13.78      7.10 o 
   4   8  15      157.40      139.85      7.87 o 
   5   8  15      180.46      178.88      8.57 o 
   6   8  15      338.20      371.91     10.75 o 
   7   8  15        4.66        9.22      7.46 o 
   8   8  15       21.76       31.67      7.89 o 
   1   9  15       16.64       29.06      5.12 o 
   2   9  15       11.29       18.77      4.58 o 
   3   9  15       21.54       46.09      7.77 o 
   4   9  15       17.35       25.18      7.40 o 
   5   9  15        7.20       21.26      7.65 o 
   6   9  15        1.68       11.33      8.46 o 
   7   9  15       26.06       21.76      7.27 o 
   0  10  15      215.56      226.13      8.62 o 
   1  10  15        1.58        2.26      5.25 o 
   2  10  15       10.50        7.76      4.86 o 
   3  10  15       26.44       28.49      8.34 o 
   4  10  15        0.21        3.17      7.47 o 
   5  10  15      118.93      118.23      8.51 o 
   6  10  15      104.08      115.12      9.74 o 
   1  11  15       26.85       15.24      5.74 o 
   2  11  15      320.87      321.57      9.76 o 
   3  11  15       39.50       29.86      8.49 o 
   4  11  15      276.08      294.47     10.42 o 
   0  12  15       51.94       17.42      8.89 o 
   1  12  15       22.49        2.24      5.76 o 
   2  12  15       18.62        8.05      5.94 o 
   0   0  16        2.83       -5.48      6.06 o 
   1   0  16      438.75      408.18      6.41 o 
   2   0  16       30.29       24.92      4.75 o 
   3   0  16     1634.45     1521.78     21.00 o 
   4   0  16      599.14      581.81     11.13 o 
   5   0  16      472.99      448.59     10.77 o 
   6   0  16        1.56        6.79      7.93 o 
   7   0  16      146.22      157.74      8.20 o 
   8   0  16       29.36       12.32      7.70 o 
   9   0  16        1.71       -4.96      8.14 o 
  10   0  16      216.03      232.91     10.46 o 
   1   1  16      484.26      479.72      4.77 o 
   2   1  16      471.44      467.14      4.70 o 
   3   1  16       16.35       17.46      3.27 o 
   4   1  16      152.88      153.67      5.70 o 
   5   1  16      448.13      447.45      7.47 o 
   6   1  16      117.38      112.70      5.93 o 
   7   1  16       96.67       95.69      5.53 o 
   8   1  16       36.66       31.79      6.83 o 
   9   1  16       12.80        6.10      7.92 o 
  10   1  16       15.34       16.48      6.73 o 
   0   2  16      483.87      510.68     22.10 o 
   1   2  16      124.17      137.65      3.94 o 
   2   2  16       53.15       42.40      3.52 o 
   3   2  16      144.36      127.84      3.56 o 
   4   2  16      140.53      141.34      7.96 o 
   5   2  16      106.33      100.92      5.78 o 
   6   2  16      114.51      113.75      6.18 o 
   7   2  16       29.82       18.97      8.59 o 
   8   2  16        0.01        0.80      7.27 o 
   9   2  16        0.43        1.67      7.55 o 
  10   2  16        6.97        5.70      5.70 o 
   1   3  16       15.59       21.64      3.46 o 
   2   3  16       95.82       96.66      3.84 o 
   3   3  16      201.05      215.99      4.67 o 
   4   3  16      169.34      182.62      5.92 o 
   5   3  16      419.28      421.82      7.71 o 
   6   3  16       16.64       14.15      5.43 o 
   7   3  16      691.53      714.59     40.93 o 
   8   3  16        7.28       10.73      5.90 o 
   9   3  16       49.32       66.56      9.38 o 
  10   3  16       63.66       52.59      5.68 o 
   0   4  16      370.20      416.03      9.44 o 
   1   4  16      974.20      975.65      8.56 o 
   2   4  16        4.15        2.29      4.59 o 
   3   4  16     2069.50     2022.23     11.06 o 
   4   4  16       52.31       51.26      7.74 o 
   5   4  16      134.40      123.67      6.83 o 
   6   4  16        7.64       -2.18      7.79 o 
   7   4  16       42.06       35.03      6.02 o 
   8   4  16       23.62       20.42      5.84 o 
   9   4  16        3.49       14.17      6.01 o 
   1   5  16      471.27      451.79      6.93 o 
   2   5  16      139.06      121.37      5.17 o 
   3   5  16        6.18        1.65      7.00 o 
   4   5  16        0.13        9.79      6.69 o 
   5   5  16      225.20      206.99      8.76 o 
   6   5  16      101.46       96.98      7.73 o 
   7   5  16      104.93      116.56      6.20 o 
   8   5  16      391.67      389.41     32.22 o 
   9   5  16        0.12       -1.30      5.81 o 
   0   6  16      243.87      234.44      8.21 o 
   1   6  16       17.30       15.70      4.77 o 
   2   6  16       21.54       13.17      4.65 o 
   3   6  16        7.01        0.09      6.87 o 
   4   6  16      315.67      335.77      9.52 o 
   5   6  16       52.95       48.55      8.06 o 
   6   6  16       55.08       51.61      7.02 o 
   7   6  16        6.09       11.74      7.63 o 
   8   6  16        7.42       11.28      6.08 o 
   9   6  16        2.96       -1.04      7.53 o 
   1   7  16      872.30      865.33     18.12 o 
   2   7  16       10.59       22.51      7.26 o 
   3   7  16        8.22       15.35      7.56 o 
   4   7  16       98.35       76.48      8.35 o 
   5   7  16       11.69        1.38      7.72 o 
   6   7  16        0.29       -3.21      6.66 o 
   7   7  16       26.70       36.24      8.34 o 
   8   7  16      132.36      160.63     10.03 o 
   0   8  16      295.28      333.20      8.73 o 
   1   8  16      186.96      207.84      8.16 o 
   2   8  16      235.68      247.76     11.11 o 
   3   8  16      980.04     1058.57     13.67 o 
   4   8  16       22.27       35.76      8.18 o 
   5   8  16       19.65       26.00      7.90 o 
   6   8  16      311.10      290.32      9.37 o 
   7   8  16       11.71        0.26      8.75 o 
   1   9  16      454.81      450.16     15.16 o 
   2   9  16        1.04       15.89      5.25 o 
   3   9  16      162.05      162.35      8.46 o 
   4   9  16       76.54      119.03      9.11 o 
   5   9  16        7.48       17.21      8.45 o 
   6   9  16       63.71       51.94      8.03 o 
   0  10  16       21.00       34.57      7.59 o 
   1  10  16       19.36       30.67      5.42 o 
   2  10  16        1.74       -1.37      5.51 o 
   3  10  16        1.22       12.95      8.41 o 
   4  10  16      130.57      133.09     10.09 o 
   1  11  16        0.04       -2.63      7.14 o 
   2  11  16       30.14       40.49      7.03 o 
   1   1  17       62.47       83.36      3.55 o 
   2   1  17      343.90      321.54      4.35 o 
   3   1  17      121.52      110.31      4.83 o 
   4   1  17      124.35      119.38      6.04 o 
   5   1  17       45.53       32.70      6.03 o 
   6   1  17       44.29       37.62      5.86 o 
   7   1  17        0.37        0.19      5.26 o 
   8   1  17       60.20       55.86      9.60 o 
   9   1  17       29.25       24.97      6.05 o 
   0   2  17      335.38      316.90      6.58 o 
   1   2  17        0.16        1.97      4.10 o 
   2   2  17      361.39      328.71      6.39 o 
   3   2  17      192.18      180.48      4.77 o 
   4   2  17        7.85        9.48      5.34 o 
   5   2  17     1139.59     1218.19     33.34 o 
   6   2  17      421.02      439.89      8.98 o 
   7   2  17      367.46      375.73     12.15 o 
   8   2  17       44.79       59.85      7.39 o 
   9   2  17       35.38       31.67      6.36 o 
   1   3  17      365.66      374.83      5.81 o 
   2   3  17      677.69      646.52     16.35 o 
   3   3  17      173.59      149.08      4.68 o 
   4   3  17      119.91      118.75      6.19 o 
   5   3  17        0.24       -2.48      5.11 o 
   6   3  17       27.19       36.72      6.00 o 
   7   3  17        1.35        2.09      5.40 o 
   8   3  17       15.31       14.45      5.33 o 
   9   3  17      150.73      180.19      7.17 o 
   0   4  17      135.58      118.53      8.15 o 
   1   4  17      318.81      301.51      6.33 o 
   2   4  17       13.07       18.50      4.82 o 
   3   4  17       21.05       25.15      6.74 o 
   4   4  17        1.65       -2.72      7.58 o 
   5   4  17      192.38      188.95      6.58 o 
   6   4  17        4.83       -3.45      5.46 o 
   7   4  17        4.76        5.35      5.74 o 
   8   4  17       70.71       80.26      6.37 o 
   9   4  17      136.92      134.26      7.52 o 
   1   5  17       15.10        2.55      5.10 o 
   2   5  17      395.58      378.09     11.92 o 
   3   5  17       86.59       84.60      7.32 o 
   4   5  17       58.06       52.37      7.04 o 
   5   5  17       27.84       24.29      7.71 o 
   6   5  17        2.13       -2.35      5.20 o 
   7   5  17        4.09        2.40      6.04 o 
   8   5  17        0.04       -1.56      6.37 o 
   0   6  17      396.88      371.21      9.39 o 
   1   6  17       21.14       14.20      4.56 o 
   2   6  17        6.28        0.08      5.52 o 
   3   6  17        6.41        7.78      6.68 o 
   4   6  17        1.62        1.38      7.02 o 
   5   6  17      279.44      320.67     10.05 o 
   6   6  17       54.68       45.10      7.21 o 
   7   6  17      107.76      130.20      9.31 o 
   8   6  17       65.89       81.98      7.45 o 
   1   7  17      267.23      297.77     10.19 o 
   2   7  17      660.55      650.00      7.83 o 
   3   7  17        3.07        1.63      7.59 o 
   4   7  17        0.18       -1.29      7.51 o 
   5   7  17       23.37       23.83      8.08 o 
   6   7  17       32.37       32.22      7.61 o 
   7   7  17       48.80       60.98      9.14 o 
   0   8  17       21.07       32.41      7.79 o 
   1   8  17       43.20       52.41      5.28 o 
   2   8  17       16.86       38.35      5.21 o 
   3   8  17       22.68       28.51      8.04 o 
   4   8  17       40.69       40.51      8.07 o 
   5   8  17      100.07      111.12      9.10 o 
   6   8  17       20.28       14.24      8.61 o 
   1   9  17       52.88       66.76      5.43 o 
   2   9  17       16.77       30.43      5.80 o 
   3   9  17      188.20      209.60      9.75 o 
   4   9  17      273.53      248.91      9.83 o 
   0  10  17       47.28       70.77      9.08 o 
   1  10  17      222.81      252.11     22.04 o 
   2  10  17       44.01       71.27     11.64 o 
   3  10  17      189.67      223.91      9.92 o 
   0   0  18     1475.96     1503.80     15.18 o 
   1   0  18       52.31       45.11      5.53 o 
   2   0  18        3.52        1.38      4.73 o 
   3   0  18       22.65       28.74      7.08 o 
   4   0  18      413.17      445.27     11.05 o 
   5   0  18      127.97      122.78      9.29 o 
   6   0  18       13.40       10.05      8.58 o 
   7   0  18       19.79       35.70      7.57 o 
   8   0  18      206.77      230.42     10.37 o 
   1   1  18      382.97      390.09      6.34 o 
   2   1  18        4.09        5.05      3.32 o 
   3   1  18      129.89      130.56      5.81 o 
   4   1  18       92.38       95.63      5.86 o 
   5   1  18        0.40        6.51      8.25 o 
   6   1  18      447.54      447.25     20.14 o 
   7   1  18        1.94       -1.02      6.34 o 
   8   1  18        6.93        4.09      5.42 o 
   0   2  18      469.68      457.31      9.59 o 
   1   2  18      115.55      102.09      4.27 o 
   2   2  18       47.09       46.09      3.69 o 
   3   2  18       21.04       14.37      5.64 o 
   4   2  18        5.57        1.02      5.37 o 
   5   2  18       37.88       39.84      5.95 o 
   6   2  18       82.24      100.80      6.55 o 
   7   2  18       51.79       57.67      6.13 o 
   8   2  18       16.52       10.20      6.39 o 
   1   3  18      109.58      104.75      4.20 o 
   2   3  18      184.27      160.99      4.18 o 
   3   3  18        1.88       -5.00      5.67 o 
   4   3  18      231.28      211.03      6.66 o 
   5   3  18       93.64       85.33      6.44 o 
   6   3  18      217.64      234.41     13.00 o 
   7   3  18       48.15       39.13      5.99 o 
   8   3  18        1.75        2.22      6.24 o 
   0   4  18       51.10       55.62      6.01 o 
   1   4  18       18.88       13.65      3.68 o 
   2   4  18       43.63       46.88      3.62 o 
   3   4  18        1.22        0.27      5.90 o 
   4   4  18       69.51       66.61      5.79 o 
   5   4  18        1.28       -3.58      8.02 o 
   6   4  18        0.55       -2.60      6.98 o 
   7   4  18       67.63       52.52      5.89 o 
   1   5  18      103.65       83.82      5.63 o 
   2   5  18        8.93        8.65      4.52 o 
   3   5  18        9.90       11.06      6.69 o 
   4   5  18      679.87      712.33     15.71 o 
   5   5  18        4.71        3.56     11.26 o 
   6   5  18      183.71      195.76      8.34 o 
   7   5  18       15.26        8.97      6.51 o 
   0   6  18      330.41      347.02      9.64 o 
   1   6  18       20.77       14.80      4.71 o 
   2   6  18       53.36       39.67      5.38 o 
   3   6  18        0.06        1.56      7.31 o 
   4   6  18       50.20       60.97      8.00 o 
   5   6  18        7.73       18.54      8.19 o 
   6   6  18       10.24       14.13      5.39 o 
   1   7  18       18.56       15.95      5.20 o 
   2   7  18       64.55       64.37      5.43 o 
   3   7  18      165.12      152.97      8.82 o 
   4   7  18       30.15       30.19      7.41 o 
   5   7  18        0.26       -2.86      7.78 o 
   0   8  18      326.60      361.59      9.95 o 
   1   8  18       27.54       46.23      5.62 o 
   2   8  18      458.32      459.91     13.60 o 
   3   8  18       11.85       12.68      7.38 o 
   4   8  18       24.80       10.42      7.06 o 
   1   9  18       14.36       27.59      5.68 o 
   2   9  18       22.57       34.53      8.80 o 
   1   1  19      392.27      380.93      5.11 o 
   2   1  19        1.64        4.45      3.37 o 
   3   1  19       28.98       28.89      5.71 o 
   4   1  19      127.49      130.26      6.42 o 
   5   1  19       22.23       22.98      5.62 o 
   6   1  19        6.27       12.48      5.75 o 
   7   1  19       66.63       77.83     12.98 o 
   0   2  19      193.73      225.66     12.72 o 
   1   2  19        3.98       -0.57      4.49 o 
   2   2  19        3.08        2.22      3.61 o 
   3   2  19       55.67       44.67      5.55 o 
   4   2  19       32.15       14.51      6.03 o 
   5   2  19      192.36      221.72      9.53 o 
   6   2  19        0.94       -4.71      5.41 o 
   7   2  19       24.05       29.21      8.25 o 
   1   3  19      724.13      770.91     10.29 o 
   2   3  19      198.31      207.67      4.39 o 
   3   3  19      127.37      139.58      6.67 o 
   4   3  19      130.90      136.61      6.85 o 
   5   3  19        0.28       -3.48      6.84 o 
   6   3  19        0.86       -6.08      6.08 o 
   7   3  19        2.31       -0.15      5.72 o 
   0   4  19      111.82       95.05      9.04 o 
   1   4  19      154.43      148.94      4.48 o 
   2   4  19       33.96       27.64      4.05 o 
   3   4  19       39.90       40.86      6.10 o 
   4   4  19        0.02       -3.86      5.85 o 
   5   4  19       79.07       79.53      6.01 o 
   6   4  19       19.86       15.35      6.45 o 
   1   5  19      126.26      114.90      5.64 o 
   2   5  19        0.96        2.21      4.93 o 
   3   5  19       57.37       59.32      6.17 o 
   4   5  19        5.28       11.12      6.02 o 
   5   5  19        3.83        4.86      6.07 o 
   6   5  19        9.76        1.27     10.36 o 
   0   6  19      464.56      421.10     10.20 o 
   1   6  19       25.44       13.10      4.80 o 
   2   6  19        3.22        5.54      8.14 o 
   3   6  19      339.63      332.54     10.44 o 
   4   6  19       11.17       15.96      8.25 o 
   5   6  19       68.32       93.39      7.06 o 
   1   7  19      218.65      248.09      8.42 o 
   2   7  19      129.98      145.68      9.56 o 
   3   7  19        0.02       -5.64      7.96 o 
   0   8  19        3.48       21.87      7.02 o 
   1   8  19       83.22      110.64      5.93 o 
   0   0  20     1225.99     1295.02     16.11 o 
   1   0  20       52.78       62.44      5.87 o 
   2   0  20      318.34      323.54     23.34 o 
   3   0  20      162.49      199.42     10.15 o 
   4   0  20        4.98        1.59      7.67 o 
   5   0  20        0.71       -1.96      7.75 o 
   6   0  20        6.03        9.91      8.35 o 
   1   1  20       48.66       60.49      4.17 o 
   2   1  20       57.58       64.37      4.72 o 
   3   1  20        2.24        2.78      5.48 o 
   4   1  20      102.02      117.05      6.74 o 
   5   1  20       31.69       25.20      6.36 o 
   6   1  20       31.95       41.12     10.50 o 
   0   2  20      369.84      385.37     21.76 o 
   1   2  20       55.34       50.38      4.25 o 
   2   2  20       31.03       34.44      4.33 o 
   3   2  20       41.94       37.54      6.05 o 
   4   2  20        9.56       -0.87      6.69 o 
   5   2  20        0.34       -4.22      5.33 o 
   1   3  20       83.42      103.46      5.47 o 
   2   3  20        6.76        0.15      4.36 o 
   3   3  20       19.49       14.26      5.53 o 
   4   3  20       70.40       70.45      6.01 o 
   5   3  20        8.89       11.45      5.86 o 
   0   4  20      408.20      447.09      7.77 o 
   1   4  20       43.78       44.34      4.02 o 
   2   4  20        3.54        9.01      6.90 o 
   3   4  20      157.25      169.37      6.62 o 
   4   4  20       97.00       91.70      5.99 o 
   1   5  20      121.99      127.46      4.42 o 
   2   5  20       73.24       59.74      4.89 o 
   3   5  20       22.42       21.56      6.16 o 
   0   6  20        9.73        7.41      7.20 o 
   1   6  20       53.97       52.19      5.83 o 
   2   6  20        0.33       -0.33      7.55 o 
   1   1  21        0.22        6.65      4.17 o 
   2   1  21       61.61       75.52      6.39 o 
   3   1  21       25.39       39.66      6.73 o 
   0   2  21      339.65      352.30      7.86 o 
   1   2  21        4.39       11.86      4.17 o 
   2   2  21      185.43      195.23     13.71 o 
   3   2  21       20.75       14.03      5.80 o 
   1   3  21        1.00       -4.70      5.97 o 
   2   3  21       22.86       20.66      6.41 o 
   3   3  21       15.41       20.92      5.89 o 
   0   4  21       14.38       12.08     11.91 o 
   1   4  21      103.62      101.74      5.29 o 
   2   4  21       10.48       11.30      7.84 o 
                                                 
